# Supplementary material for: Wild bees of Grand Staircase-Escalante National Monument: richness, abundance, and spatio-temporal beta-diversity
Source: PeerJ. 2018 Nov 7;6:e5867. doi: 10.7717/peerj.5867 (PMC6230437; doi:10.7717/peerj.5867)
Supplement: Supplemental Information 2 — Data include specimen information, collection location information, and information about the floral hosts. [file peerj-06-5867-s002.xlsx]

## Sheet: Sheet1
FID	Number_of	Bee_Family	Bee_Genus	Subgenus	Species	Subspecies	Location_D	Date	Floral_Hos
0	1	Andrenidae	Ancylandrena		timberlakei		Dry Fork, N	2001-05-22	Psorothamnus fremontii
1	1	Andrenidae	Andrena	(Andrena)	frigida		Calf Creek	2003-04-09	No Floral Record
2	2	Andrenidae	Andrena	(Andrena)	frigida		Calf Creek	2003-04-09	Salix exigua
3	1	Andrenidae	Andrena	(Andrena)	frigida		Henrieville Cr	2001-05-01	Salix sp.
4	3	Andrenidae	Andrena	(Andrena)	frigida		Henrieville Creek	2001-05-01	Rhus trilobata
5	1	Andrenidae	Andrena	(Andrena)	macoupinensis		Duffy Mesa, 1.8 mi NNW	2002-05-06	Salix exigua
6	2	Andrenidae	Andrena	(Andrena)	macoupinensis		Escalante Riv. Jct Death Hollow, 1.1 mi W	2001-05-14	Salix exigua
7	1	Andrenidae	Andrena	(Andrena)	macoupinensis		Escalante Riv., jct Death Hollow, 1.3 mi W	2001-05-30	Salix exigua
8	4	Andrenidae	Andrena	(Andrena)	macoupinensis		Henrieville Cr	2001-05-01	Salix sp.
9	2	Andrenidae	Andrena	(Andrena)	macoupinensis		Henrieville Cr	2002-05-05	Salix sp.
11	8	Andrenidae	Andrena	(Andrena)	macoupinensis		Long Cyn, 0.8 mi NNW mouth	2001-05-10	Salix exigua
12	5	Andrenidae	Andrena	(Andrena)	macoupinensis		Long Cyn, 0.8 mi NNW mouth	2001-04-24	Salix exigua
13	2	Andrenidae	Andrena	(Andrena)	macoupinensis		Long Cyn, 0.8 mi NNW mouth	2001-04-24	Salix sp.
14	1	Andrenidae	Andrena	(Andrena)	macoupinensis		Willow Spr., 4.7 mi NNE	2003-05-12	Salix exigua
15	1	Andrenidae	Andrena	(Andrena)	milwaukeensis		Billy Pasture, 0.95 mi NW	2003-05-13	Amelanchier utahensis
16	8	Andrenidae	Andrena	(Andrena)	milwaukeensis		Billy Pasture, 0.95 mi NW	2002-05-03	Amelanchier utahensis
17	1	Andrenidae	Andrena	(Andrena)	milwaukeensis		Blackburn Cyn, mouth of	2001-05-17	No Floral Record
18	1	Andrenidae	Andrena	(Andrena)	milwaukeensis		Blackburn Cyn, mouth of	2001-05-30	No Floral Record
19	1	Andrenidae	Andrena	(Andrena)	milwaukeensis		Cougar Knoll, 0.3 mi W	2001-05-31	Sisymbrium altissimum
20	2	Andrenidae	Andrena	(Andrena)	milwaukeensis		Cougar Knoll, 0.34 mi SW	2001-05-30	Brassicaceae sp.
21	1	Andrenidae	Andrena	(Andrena)	milwaukeensis		Cougar Knoll, 0.34 mi SW	2001-05-30	Cryptantha sp.
22	9	Andrenidae	Andrena	(Andrena)	milwaukeensis		Cougar Knoll, 0.4 mi E	2001-05-31	Cryptantha sp.
23	2	Andrenidae	Andrena	(Andrena)	milwaukeensis		Cougar Knoll, 0.4 mi E	2001-05-31	No Floral Record
24	3	Andrenidae	Andrena	(Andrena)	milwaukeensis		Cougar Knoll, 0.4 mi E	2001-05-31	Phacelia sp.
25	3	Andrenidae	Andrena	(Andrena)	milwaukeensis		Cougar Knoll, 0.4 mi E	2001-05-31	Sisymbrium altissimum
26	2	Andrenidae	Andrena	(Andrena)	milwaukeensis		Cougar Knoll, 0.61 mi SSW	2003-05-21	No Floral Record
27	2	Andrenidae	Andrena	(Andrena)	milwaukeensis		Cougar Knoll, 0.61mi SSW	2000-05-16	Malus sp.
28	3	Andrenidae	Andrena	(Andrena)	milwaukeensis		Cougar Knoll, 0.61mi SSW	2000-05-16	No Floral Record
29	1	Andrenidae	Andrena	(Andrena)	milwaukeensis		Cougar Knoll, 0.61mi SSW	2003-06-05	No Floral Record
30	3	Andrenidae	Andrena	(Andrena)	milwaukeensis		Cougar Knoll, 0.61mi SSW	2000-05-31	Rosa woodsii
31	1	Andrenidae	Andrena	(Andrena)	milwaukeensis		Cougar Knoll, 0.61mi SSW	2001-05-30	Sisyrinchium idahoense
32	7	Andrenidae	Andrena	(Andrena)	milwaukeensis		Cougar Knoll, 0.61mi SSW	2001-06-15	Sphaeralcea sp.
33	1	Andrenidae	Andrena	(Andrena)	milwaukeensis		Cougar Knoll, 0.61mi SSW	2000-05-16	Taraxacum officinale
34	1	Andrenidae	Andrena	(Andrena)	milwaukeensis		Cougar Knoll, 0.61mi SSW	2001-05-17	Taraxacum officinale
35	6	Andrenidae	Andrena	(Andrena)	milwaukeensis		Cougar Knoll, 0.61mi SSW	2001-05-30	Taraxacum officinale
36	1	Andrenidae	Andrena	(Andrena)	milwaukeensis		Cougar Knoll, 0.61mi SSW	2002-05-09	Taraxacum officinale
37	1	Andrenidae	Andrena	(Andrena)	milwaukeensis		Cougar Knoll, 0.73 mi SSE	2001-05-18	Amelanchier utahensis
38	1	Andrenidae	Andrena	(Andrena)	milwaukeensis		Cougar Knoll, 0.73 mi SSE	2001-05-18	Arctostaphylos patula
39	1	Andrenidae	Andrena	(Andrena)	milwaukeensis		Cougar Knoll, 0.73 mi SSE	2003-05-21	No Floral Record
40	1	Andrenidae	Andrena	(Andrena)	milwaukeensis		Cougar Knoll, 0.73 mi SSE	2001-05-29	Symphoricarpos oreophilus
41	3	Andrenidae	Andrena	(Andrena)	milwaukeensis		Cougar Knoll, 0.97 mi NW	2001-06-14	Asteraceae sp. (yellow)
42	2	Andrenidae	Andrena	(Andrena)	milwaukeensis		Cougar Knoll, 0.97 mi NW	2001-05-17	Balsamorhiza sagittata
43	5	Andrenidae	Andrena	(Andrena)	milwaukeensis		Cougar Knoll, 0.97 mi NW	2000-05-31	Cymopterus lemmonii
44	6	Andrenidae	Andrena	(Andrena)	milwaukeensis		Cougar Knoll, 0.97 mi NW	2000-05-31	Cymopterus sp.
45	1	Andrenidae	Andrena	(Andrena)	milwaukeensis		Cougar Knoll, 0.97 mi NW	2001-05-30	Ligusticum sp.
46	14	Andrenidae	Andrena	(Andrena)	milwaukeensis		Cougar Knoll, 0.97 mi NW	2000-05-31	Linum perenne
47	3	Andrenidae	Andrena	(Andrena)	milwaukeensis		Cougar Knoll, 0.97 mi NW	2001-06-14	No Floral Record
48	2	Andrenidae	Andrena	(Andrena)	milwaukeensis		Cougar Knoll, 0.97 mi NW	2000-05-31	No Floral Record
49	1	Andrenidae	Andrena	(Andrena)	milwaukeensis		Cougar Knoll, 0.97 mi NW	2000-05-31	Senecio multilobatus
50	3	Andrenidae	Andrena	(Andrena)	milwaukeensis		Cougar Knoll, 0.97 mi NW	2001-05-30	Symphoricarpos oreophilus
51	1	Andrenidae	Andrena	(Andrena)	milwaukeensis		Cougar Knoll, 0.97 mi NW	2000-05-31	Symphoricarpos sp.
52	3	Andrenidae	Andrena	(Andrena)	milwaukeensis		Cougar Knoll, 0.97 mi SSE	2001-05-31	Brassicaceae sp.
53	2	Andrenidae	Andrena	(Andrena)	milwaukeensis		Cougar Knoll, 0.97 mi SSE	2001-05-31	Lesquerella sp.
54	1	Andrenidae	Andrena	(Andrena)	milwaukeensis		Cougar Knoll, 0.97 mi SSE	2001-05-18	Ribes sp.
55	10	Andrenidae	Andrena	(Andrena)	milwaukeensis		Cougar Knoll, 0.97 mi SSE	2001-05-31	Thelypodiopsis divaricata
56	2	Andrenidae	Andrena	(Andrena)	milwaukeensis		Cougar Knoll, 1.27 mi NW	2001-05-30	Achillea millefolium
57	3	Andrenidae	Andrena	(Andrena)	milwaukeensis		Cougar Knoll, 1.27 mi NW	2001-05-17	Amelanchier utahensis
58	3	Andrenidae	Andrena	(Andrena)	milwaukeensis		Cougar Knoll, 1.27 mi NW	2001-05-30	Cryptantha sp.
59	7	Andrenidae	Andrena	(Andrena)	milwaukeensis		Cougar Knoll, 1.27 mi NW	2001-05-30	Cryptantha sp.
60	2	Andrenidae	Andrena	(Andrena)	milwaukeensis		Cougar Knoll, 1.27 mi NW	2001-05-17	No Floral Record
61	1	Andrenidae	Andrena	(Andrena)	milwaukeensis		Cougar Knoll, 1.27 mi NW	2001-05-30	Symphoricarpos oreophilus
62	11	Andrenidae	Andrena	(Andrena)	milwaukeensis		Cougar Knoll, 1.27 mi NW	2001-05-30	Taraxacum officinale
63	1	Andrenidae	Andrena	(Andrena)	milwaukeensis		Cougar Knoll, 1.27 mi NW	2002-05-09	Taraxacum officinale
64	1	Andrenidae	Andrena	(Andrena)	milwaukeensis		Cougar Knoll, 1.28 mi SW	2001-05-18	Acer sp.
65	1	Andrenidae	Andrena	(Andrena)	milwaukeensis		Cougar Knoll, 1.28 mi SW	2001-05-18	Amelanchier utahensis
66	1	Andrenidae	Andrena	(Andrena)	milwaukeensis		Cougar Knoll, 1.28 mi SW	2000-05-31	Lupinus sp.
67	3	Andrenidae	Andrena	(Andrena)	milwaukeensis		Cougar Knoll, 1.28 mi SW	2001-05-31	No Floral Record
68	1	Andrenidae	Andrena	(Andrena)	milwaukeensis		Cougar Knoll, 1.28 mi SW	2001-06-15	Rosa woodsii
69	2	Andrenidae	Andrena	(Andrena)	milwaukeensis		Cougar Knoll, 1.28 mi SW	2001-05-18	Taraxacum officinale
70	1	Andrenidae	Andrena	(Andrena)	milwaukeensis		Cougar Knoll, 1.28 mi SW	2002-05-23	Taraxacum officinale
71	23	Andrenidae	Andrena	(Andrena)	milwaukeensis		Cougar Knoll, 1.28 mi SW	2001-05-31	Taraxacum officinale
72	1	Andrenidae	Andrena	(Andrena)	milwaukeensis		Cougar Knoll, 1.28 mi SW	2002-05-08	Taraxacum officinale
73	1	Andrenidae	Andrena	(Andrena)	milwaukeensis		Cougar Knoll, 1.32 mi SSW	2001-05-30	Brassicaceae sp.
74	2	Andrenidae	Andrena	(Andrena)	milwaukeensis		Cougar Knoll, 1.32 mi SSW	2001-05-30	Taraxacum officinale
75	1	Andrenidae	Andrena	(Andrena)	milwaukeensis		Cougar Knoll, 1.32 mi SSW	2002-05-08	Taraxacum officinale
76	2	Andrenidae	Andrena	(Andrena)	milwaukeensis		Cougar Knoll, 1.32 mi SSW	2001-05-30	Thelypodiopsis divaricata
77	6	Andrenidae	Andrena	(Andrena)	milwaukeensis		Cougar Knoll, 1.33 mi NW	2000-05-31	Cymopterus lemmonii
78	7	Andrenidae	Andrena	(Andrena)	milwaukeensis		Cougar Knoll, 1.33 mi NW	2000-05-31	Cymopterus sp.
79	1	Andrenidae	Andrena	(Andrena)	milwaukeensis		Cougar Knoll, 1.33 mi NW	2000-05-31	No Floral Record
80	3	Andrenidae	Andrena	(Andrena)	milwaukeensis		Cougar Knoll, 1.33 mi NW	2000-05-31	Rosa sp.
81	1	Andrenidae	Andrena	(Andrena)	milwaukeensis		Cougar Knoll, 1.33 mi NW	2000-05-31	Senecio multilobatus
82	2	Andrenidae	Andrena	(Andrena)	milwaukeensis		Cougar Knoll, 1.33 mi NW	2000-05-31	Taraxacum officinale
83	2	Andrenidae	Andrena	(Andrena)	milwaukeensis		Cougar Knoll, 1.33 mi NW	2000-05-31	Veronica anagallis-aquatica
84	1	Andrenidae	Andrena	(Andrena)	milwaukeensis		Cougar Knoll, near	2000-05-30	Cryptantha pterocarya
85	1	Andrenidae	Andrena	(Andrena)	milwaukeensis		Escalante Riv. Jct Death Hollow, 1.1 mi W	2001-05-14	Physaria newberryi
86	1	Andrenidae	Andrena	(Andrena)	milwaukeensis		Escalante Riv. Jct Death Hollow, 1.1 mi W	2001-05-14	Salix exigua
87	1	Andrenidae	Andrena	(Andrena)	milwaukeensis		Escalante Riv., jct Death Hollow, 1.3 mi W	2001-04-30	Salix exigua
88	2	Andrenidae	Andrena	(Andrena)	milwaukeensis		George Hollow, 0.22 mi SE	2001-05-18	Amelanchier utahensis
89	1	Andrenidae	Andrena	(Andrena)	milwaukeensis		George Hollow, 0.22 mi SE	2002-05-08	Rhus trilobata
90	1	Andrenidae	Andrena	(Andrena)	milwaukeensis		George Hollow, 0.22 mi SE	2001-05-30	Symphoricarpos oreophilus
91	8	Andrenidae	Andrena	(Andrena)	milwaukeensis		George Hollow, 0.22 mi SE	2001-05-30	Taraxacum officinale
92	2	Andrenidae	Andrena	(Andrena)	milwaukeensis		Georgie Hollow, 0.6 mi NE	2001-05-18	Amelanchier utahensis
93	1	Andrenidae	Andrena	(Andrena)	milwaukeensis		Georgie Hollow, 0.6 mi NE	2002-05-08	Amelanchier utahensis
94	2	Andrenidae	Andrena	(Andrena)	milwaukeensis		Georgie Hollow, 0.6 mi NE	2001-05-18	No Floral Record
95	1	Andrenidae	Andrena	(Andrena)	milwaukeensis		Georgie Hollow, 0.6 mi NE	2002-05-09	No Floral Record
96	1	Andrenidae	Andrena	(Andrena)	milwaukeensis		Georgie Hollow, 1 mi E	2000-05-15	No Floral Record
97	3	Andrenidae	Andrena	(Andrena)	milwaukeensis		Georgie Hollow, 2.3 mi E of head	2001-05-29	Cryptantha sp.
98	4	Andrenidae	Andrena	(Andrena)	milwaukeensis		Lake Canyon	2001-05-31	Brassicaceae sp.
99	1	Andrenidae	Andrena	(Andrena)	milwaukeensis		Lake Canyon	2000-05-29	Cryptantha pterocarya
100	2	Andrenidae	Andrena	(Andrena)	milwaukeensis		Lake Canyon	2001-05-31	No Floral Record
101	1	Andrenidae	Andrena	(Andrena)	milwaukeensis		Lake Canyon	2001-05-31	Thelypodiopsis divaricata
102	2	Andrenidae	Andrena	(Andrena)	milwaukeensis		Lake Pasture	2000-05-04	No Floral Record
103	2	Andrenidae	Andrena	(Andrena)	milwaukeensis		Lake Pasture, 0.86 mi SW	2001-05-30	Cryptantha sp.
104	1	Andrenidae	Andrena	(Andrena)	milwaukeensis		Lick Wash	2003-05-27	Cryptantha sp.
105	1	Andrenidae	Andrena	(Andrena)	milwaukeensis		Lick Wash	2002-05-03	Erysimum asperum
106	1	Andrenidae	Andrena	(Andrena)	milwaukeensis		Lick Wash	2003-05-13	No Floral Record
107	1	Andrenidae	Andrena	(Andrena)	milwaukeensis		Lick Wash	2002-05-03	No Floral Record
108	1	Andrenidae	Andrena	(Andrena)	milwaukeensis		Lick Wash	2002-05-03	Rhus aromatica
109	1	Andrenidae	Andrena	(Andrena)	milwaukeensis		Lick Wash	2003-05-13	Rhus trilobata
110	2	Andrenidae	Andrena	(Andrena)	milwaukeensis		Lick Wash	2002-05-14	Rhus trilobata
111	3	Andrenidae	Andrena	(Andrena)	milwaukeensis		Lick Wash	2002-05-03	Rhus trilobata
112	1	Andrenidae	Andrena	(Andrena)	milwaukeensis		Llewellyn Spr.	2001-05-17	No Floral Record
113	4	Andrenidae	Andrena	(Andrena)	milwaukeensis		Mudhole Spr., 0.08 mi NNW	2001-05-30	Euphorbia brachycera
114	2	Andrenidae	Andrena	(Andrena)	milwaukeensis		Mudhole Spr., 0.08 mi NNW	2001-05-30	No Floral Record
115	56	Andrenidae	Andrena	(Andrena)	milwaukeensis		Mudhole Spr., 0.08 mi NNW	2001-05-30	Philadelphus microphyllus
116	6	Andrenidae	Andrena	(Andrena)	milwaukeensis		Mudhole Spr., 0.22 mi N	2001-05-17	Amelanchier utahensis
117	1	Andrenidae	Andrena	(Andrena)	milwaukeensis		Pet Hollow	2003-05-12	Rhus trilobata
118	2	Andrenidae	Andrena	(Andrena)	milwaukeensis		Pleasant Grove Springs, 0.2 mi W	2000-05-31	Linum perenne
119	1	Andrenidae	Andrena	(Andrena)	milwaukeensis		Pleasant Grove Springs, 0.5 mi E	2001-05-18	Amelanchier utahensis
120	1	Andrenidae	Andrena	(Andrena)	milwaukeensis		Pocket Hollow Spr., 1.3 mi NW	2001-05-17	No Floral Record
121	1	Andrenidae	Andrena	(Andrena)	milwaukeensis		Pool Hollow, 0.76 mi ENE	2001-05-30	Cryptantha sp.
122	1	Andrenidae	Andrena	(Andrena)	milwaukeensis		Pool Hollow, nr.	2001-05-30	Sisymbrium altissimum
123	1	Andrenidae	Andrena	(Andrena)	milwaukeensis		White Point, 0.4 mi S	2001-05-21	Opuntia erinacea
124	1	Andrenidae	Andrena	(Andrena)	schuhi		Billy Pasture, 0.4 mi N	2003-04-10	No Floral Record
125	6	Andrenidae	Andrena	(Andrena)	schuhi		Billy Pasture, 0.95 mi NW	2002-05-03	Amelanchier utahensis
126	1	Andrenidae	Andrena	(Andrena)	schuhi		Billy Pasture, 0.95 mi NW	2002-05-03	Cryptantha fendleri
127	10	Andrenidae	Andrena	(Andrena)	schuhi		Billy Pasture, 0.95 mi NW	2003-05-13	No Floral Record
128	2	Andrenidae	Andrena	(Andrena)	schuhi		Blondie Knoll, 2.3 mi NW	2002-04-29	Amelanchier utahensis
129	19	Andrenidae	Andrena	(Andrena)	schuhi		Burnt Ridge, 1 mi N	2003-05-21	No Floral Record
130	2	Andrenidae	Andrena	(Andrena)	schuhi		Cougar Knoll, 0.2 mi NE	2002-05-05	Arctostaphylos patula
131	2	Andrenidae	Andrena	(Andrena)	schuhi		Cougar Knoll, 0.34 mi SW	2001-05-30	Cryptantha sp.
132	1	Andrenidae	Andrena	(Andrena)	schuhi		Cougar Knoll, 0.34 mi SW	2001-05-30	Erysimum asperum
133	1	Andrenidae	Andrena	(Andrena)	schuhi		Cougar Knoll, 0.34 mi SW	2002-05-09	No Floral Record
134	6	Andrenidae	Andrena	(Andrena)	schuhi		Cougar Knoll, 0.4 mi E	2001-05-31	Cryptantha sp.
135	2	Andrenidae	Andrena	(Andrena)	schuhi		Cougar Knoll, 0.4 mi E	2001-05-31	No Floral Record
136	6	Andrenidae	Andrena	(Andrena)	schuhi		Cougar Knoll, 0.4 mi E	2001-05-31	Phacelia sp.
137	1	Andrenidae	Andrena	(Andrena)	schuhi		Cougar Knoll, 0.4 mi E	2001-05-31	Sisymbrium altissimum
138	5	Andrenidae	Andrena	(Andrena)	schuhi		Cougar Knoll, 0.61 mi SSW	2003-05-21	No Floral Record
139	7	Andrenidae	Andrena	(Andrena)	schuhi		Cougar Knoll, 0.61mi SSW	2000-05-16	Malus sp.
140	3	Andrenidae	Andrena	(Andrena)	schuhi		Cougar Knoll, 0.61mi SSW	2000-05-16	No Floral Record
141	7	Andrenidae	Andrena	(Andrena)	schuhi		Cougar Knoll, 0.61mi SSW	2002-04-29	Ribes leptanthum
142	5	Andrenidae	Andrena	(Andrena)	schuhi		Cougar Knoll, 0.61mi SSW	2001-05-17	Taraxacum officinale
143	1	Andrenidae	Andrena	(Andrena)	schuhi		Cougar Knoll, 0.61mi SSW	2003-05-21	Taraxacum officinale
144	4	Andrenidae	Andrena	(Andrena)	schuhi		Cougar Knoll, 0.61mi SSW	2002-04-29	Taraxacum officinale
145	5	Andrenidae	Andrena	(Andrena)	schuhi		Cougar Knoll, 0.62 mi SE	2001-05-16	No Floral Record
146	9	Andrenidae	Andrena	(Andrena)	schuhi		Cougar Knoll, 0.73 mi SSE	2001-05-18	Amelanchier utahensis
147	1	Andrenidae	Andrena	(Andrena)	schuhi		Cougar Knoll, 0.73 mi SSE	2001-05-17	No Floral Record
148	5	Andrenidae	Andrena	(Andrena)	schuhi		Cougar Knoll, 0.73 mi SSE	2003-05-21	No Floral Record
149	2	Andrenidae	Andrena	(Andrena)	schuhi		Cougar Knoll, 0.73 mi SSE	2002-04-29	Taraxacum officinale
150	1	Andrenidae	Andrena	(Andrena)	schuhi		Cougar Knoll, 0.77 mi SSW	2000-05-16	Cryptantha flava
151	1	Andrenidae	Andrena	(Andrena)	schuhi		Cougar Knoll, 0.77 mi SSW	2000-05-16	Cryptantha sp.
152	3	Andrenidae	Andrena	(Andrena)	schuhi		Cougar Knoll, 0.77 mi SSW	2000-05-16	No Floral Record
153	1	Andrenidae	Andrena	(Andrena)	schuhi		Cougar Knoll, 0.97 mi NW	2001-05-17	Amelanchier utahensis
154	2	Andrenidae	Andrena	(Andrena)	schuhi		Cougar Knoll, 0.97 mi SSE	2002-05-09	Amelanchier utahensis
155	1	Andrenidae	Andrena	(Andrena)	schuhi		Cougar Knoll, 0.97 mi SSE	2002-04-29	Taraxacum officinale
156	1	Andrenidae	Andrena	(Andrena)	schuhi		Cougar Knoll, 0.97 mi SSE	2001-05-31	Thelypodiopsis divaricata
157	2	Andrenidae	Andrena	(Andrena)	schuhi		Cougar Knoll, 1.27 mi NW	2001-05-17	Amelanchier utahensis
158	8	Andrenidae	Andrena	(Andrena)	schuhi		Cougar Knoll, 1.27 mi NW	2001-05-30	Cryptantha sp.
159	5	Andrenidae	Andrena	(Andrena)	schuhi		Cougar Knoll, 1.27 mi NW	2001-05-30	Cryptantha sp.
160	1	Andrenidae	Andrena	(Andrena)	schuhi		Cougar Knoll, 1.27 mi NW	2001-05-17	Taraxacum officinale
161	1	Andrenidae	Andrena	(Andrena)	schuhi		Cougar Knoll, 1.28 mi SW	2001-05-18	Amelanchier utahensis
162	1	Andrenidae	Andrena	(Andrena)	schuhi		Cougar Knoll, 1.28 mi SW	2001-05-31	Lupinus argenteus
163	1	Andrenidae	Andrena	(Andrena)	schuhi		Cougar Knoll, 1.28 mi SW	2001-05-31	Lupinus sp.
164	1	Andrenidae	Andrena	(Andrena)	schuhi		Cougar Knoll, 1.28 mi SW	2001-05-18	Taraxacum officinale
165	1	Andrenidae	Andrena	(Andrena)	schuhi		Cougar Knoll, 1.28 mi SW	2002-05-23	Taraxacum officinale
166	1	Andrenidae	Andrena	(Andrena)	schuhi		Cougar Knoll, 1.28 mi SW	2001-05-31	Taraxacum officinale
167	1	Andrenidae	Andrena	(Andrena)	schuhi		Cougar Knoll, 1.32 mi SSW	2000-05-30	Cryptantha pterocarya
168	1	Andrenidae	Andrena	(Andrena)	schuhi		Cougar Knoll, 1.32 mi SSW	2001-05-30	Lupinus sp.
169	1	Andrenidae	Andrena	(Andrena)	schuhi		Cougar Knoll, 1.32 mi SSW	2001-05-17	No Floral Record
170	3	Andrenidae	Andrena	(Andrena)	schuhi		Cougar Knoll, 1.32 mi SSW	2003-05-21	No Floral Record
171	1	Andrenidae	Andrena	(Andrena)	schuhi		Cougar Knoll, 1.32 mi SSW	2000-05-30	No Floral Record
172	1	Andrenidae	Andrena	(Andrena)	schuhi		Cougar Knoll, 1.32 mi SSW	2000-05-16	Taraxacum officinale
173	11	Andrenidae	Andrena	(Andrena)	schuhi		Cougar Knoll, 1.32 mi SSW	2001-05-17	Taraxacum officinale
174	1	Andrenidae	Andrena	(Andrena)	schuhi		Cougar Knoll, 1.32 mi SSW	2001-05-30	Townsendia incana
175	1	Andrenidae	Andrena	(Andrena)	schuhi		Cougar Knoll, 1.33 mi NW	2000-05-31	Cymopterus lemmonii
176	1	Andrenidae	Andrena	(Andrena)	schuhi		Cougar Knoll, 1.33 mi SSW	2000-05-16	Cryptantha sp.
177	1	Andrenidae	Andrena	(Andrena)	schuhi		Cougar Knoll, near	2000-05-30	Cryptantha pterocarya
178	1	Andrenidae	Andrena	(Andrena)	schuhi		George Hollow, 0.22 mi SE	2002-05-08	Amelanchier utahensis
179	1	Andrenidae	Andrena	(Andrena)	schuhi		George Hollow, 0.22 mi SE	2001-05-30	Symphoricarpos oreophilus
180	2	Andrenidae	Andrena	(Andrena)	schuhi		Georgie Hollow, 0.6 mi NE	2001-05-18	Amelanchier utahensis
181	1	Andrenidae	Andrena	(Andrena)	schuhi		Georgie Hollow, 0.6 mi NE	2002-05-08	Amelanchier utahensis
182	1	Andrenidae	Andrena	(Andrena)	schuhi		Georgie Hollow, 0.6 mi NE	2001-05-29	Cryptantha sp.
183	1	Andrenidae	Andrena	(Andrena)	schuhi		Georgie Hollow, 0.6 mi NE	2001-05-18	No Floral Record
184	2	Andrenidae	Andrena	(Andrena)	schuhi		Georgie Hollow, 1 mi E	2000-05-15	Cryptantha flava
185	3	Andrenidae	Andrena	(Andrena)	schuhi		Georgie Hollow, 1 mi E	2000-05-04	Cryptantha pterocarya
186	1	Andrenidae	Andrena	(Andrena)	schuhi		Georgie Hollow, 1 mi E	2000-05-15	No Floral Record
187	1	Andrenidae	Andrena	(Andrena)	schuhi		Georgie Hollow, 1 mi E	2000-05-29	No Floral Record
188	2	Andrenidae	Andrena	(Andrena)	schuhi		Georgie Hollow, 1 mi E	2000-05-04	No Floral Record
189	3	Andrenidae	Andrena	(Andrena)	schuhi		Georgie Hollow, 2.3 mi E of head	2001-05-29	Cryptantha sp.
190	3	Andrenidae	Andrena	(Andrena)	schuhi		Kitchen Corral Spr., 1.0 mi N	2003-05-14	No Floral Record
191	1	Andrenidae	Andrena	(Andrena)	schuhi		Lake Canyon	2001-05-31	Brassicaceae sp.
192	1	Andrenidae	Andrena	(Andrena)	schuhi		Lake Canyon	2000-05-04	Cryptantha flava
193	1	Andrenidae	Andrena	(Andrena)	schuhi		Lake Canyon	2001-05-29	Cryptantha sp.
194	8	Andrenidae	Andrena	(Andrena)	schuhi		Lake Canyon	2000-05-04	No Floral Record
195	7	Andrenidae	Andrena	(Andrena)	schuhi		Lake Canyon	2001-05-18	Taraxacum officinale
196	6	Andrenidae	Andrena	(Andrena)	schuhi		Lake Canyon	2001-05-18	Taraxacum officinale
197	10	Andrenidae	Andrena	(Andrena)	schuhi		Lake Canyon	2003-05-21	Taraxacum officinale
198	1	Andrenidae	Andrena	(Andrena)	schuhi		Lake Canyon	2001-05-31	Thelypodiopsis divaricata
199	1	Andrenidae	Andrena	(Andrena)	schuhi		Lake Canyon	2001-05-31	Thelypodiopsis divaricata
200	3	Andrenidae	Andrena	(Andrena)	schuhi		Lake Draw, 0.45 mi SSW	2001-05-18	Delphinium nuttallianum
201	5	Andrenidae	Andrena	(Andrena)	schuhi		Lake Pasture	2000-05-04	No Floral Record
202	12	Andrenidae	Andrena	(Andrena)	schuhi		Lake Pasture, 0.86 mi SW	2001-05-30	Cryptantha sp.
203	1	Andrenidae	Andrena	(Andrena)	schuhi		Lake Pasture, 0.86 mi SW	2001-05-30	No Floral Record
204	1	Andrenidae	Andrena	(Andrena)	schuhi		Lick Wash	2003-05-13	Phlox austromontana
205	1	Andrenidae	Andrena	(Andrena)	schuhi		Llewellyn Spr., 0.6 mi ESE	2001-05-17	No Floral Record
206	1	Andrenidae	Andrena	(Andrena)	schuhi		Mudhole Cyn, head	2001-05-30	No Floral Record
207	1	Andrenidae	Andrena	(Andrena)	schuhi		Mudhole Spr., 0.08 mi NNW	2001-05-30	No Floral Record
208	7	Andrenidae	Andrena	(Andrena)	schuhi		Mudhole Spr., 0.08 mi NNW	2001-05-30	Philadelphus microphyllus
209	1	Andrenidae	Andrena	(Andrena)	schuhi		Mudhole Spr., 0.22 mi N	2001-05-17	Amelanchier utahensis
210	2	Andrenidae	Andrena	(Andrena)	schuhi		Pleasant Grove Springs, 0.2 mi W	2000-05-30	No Floral Record
211	2	Andrenidae	Andrena	(Andrena)	schuhi		Pleasant Grove Springs, 0.5 mi E	2001-05-18	Amelanchier utahensis
212	6	Andrenidae	Andrena	(Andrena)	schuhi		Pocket Hollow Spr., 1.3 mi NW	2001-05-17	No Floral Record
213	1	Andrenidae	Andrena	(Andrena)	schuhi		Pocket Hollow Springs, 0.25 mi E	2001-05-16	No Floral Record
214	2	Andrenidae	Andrena	(Andrena)	schuhi		Pool Hollow, 0.76 mi ENE	2001-05-30	Cryptantha sp.
215	3	Andrenidae	Andrena	(Andrena)	schuhi		Pool Hollow, 1.8 mi NE	2001-05-30	No Floral Record
216	1	Andrenidae	Andrena	(Andrena)	schuhi		Pool Hollow, nr.	2001-05-30	Brassicaceae sp.
217	2	Andrenidae	Andrena	(Andrena)	schuhi		Pool Hollow, nr.	2002-05-08	Cryptantha humilis
218	3	Andrenidae	Andrena	(Andrena)	schuhi		Pool Hollow, nr.	2001-05-30	Cryptantha sp.
219	2	Andrenidae	Andrena	(Andrena)	schuhi		Pool Hollow, nr.	2002-05-08	Taraxacum officinale
220	3	Andrenidae	Andrena	(Andrena)	schuhi		Second Blackburn Cyn, 3.0 mi S mouth of	2001-05-17	No Floral Record
221	1	Andrenidae	Andrena	(Andrena)	schuhi		Wagon Box Mesa, 0.8 mi W	2000-05-16	Cryptantha flava
222	1	Andrenidae	Andrena	(Andrena)	schuhi		Willis Creek, 4.3 mi S, Sheep Creek Flat	2003-05-13	No Floral Record
223	1	Andrenidae	Andrena	(Belandrena)	sphaeralceae		Calf Creek	2001-05-14	Sphaeralcea grossulariifolia
224	1	Andrenidae	Andrena	(Belandrena)	sphaeralceae		Calf Creek	2003-05-22	Sphaeralcea sp.
225	1	Andrenidae	Andrena	(Belandrena)	sphaeralceae		Cottonwood Creek, 4.2 mi SE Round Valley Spr.	2003-05-26	Sphaeralcea sp.
226	3	Andrenidae	Andrena	(Belandrena)	sphaeralceae		Cougar Knoll, 0.4 mi E	2001-05-31	No Floral Record
227	6	Andrenidae	Andrena	(Belandrena)	sphaeralceae		Lampstand, 3.0 mi S	2001-05-24	Sphaeralcea coccinea
228	1	Andrenidae	Andrena	(Belandrena)	sphaeralceae		The Gulch	2001-05-25	Sphaeralcea grossulariifolia
229	1	Andrenidae	Andrena	(Belandrena)	sphaeralceae		Wagon Box Mesa, 0.8 mi W	2000-05-26	Sphaeralcea coccinea
230	3	Andrenidae	Andrena	(Callandrena)	accepta		Alvey Wash, 2.74 mi SSW jct Cottonwood Wash	2003-09-16	Helianthus annuus
231	1	Andrenidae	Andrena	(Callandrena)	accepta		Escalante Riv. Jct Death Hollow, 1.1 mi W	2001-09-17	Senecio spartioides
232	1	Andrenidae	Andrena	(Callandrena)	accepta		Petrified Hollow, 4.4 mi E	2003-09-04	Helianthus sp.
233	1	Andrenidae	Andrena	(Callandrena)	accepta		Round Valley Draw, 1.87 mi NNE	2003-09-12	Helianthus annuus
234	3	Andrenidae	Andrena	(Callandrena)	haynesi		Twentyfive Mile Wash	2003-09-18	Ericameria nauseosa
235	2	Andrenidae	Andrena	(Callandrena)	helianthi		Cottonwood Creek	2003-09-02	Helianthus annuus
236	1	Andrenidae	Andrena	(Callandrena)	helianthi		Little No Man's Mesa, 3.12 mi NW	2003-09-24	Ericameria nauseosa
237	2	Andrenidae	Andrena	(Callandrena)	helianthi		Round Valley Draw, 1.87 mi NNE	2003-09-12	Helianthus annuus
238	2	Andrenidae	Andrena	(Callandrena)	n. sp.		Duffy Mesa, 1.8 mi NNW	2003-09-29	Aster chilensis
239	1	Andrenidae	Andrena	(Callandrena)	n. sp.		Duffy Mesa, 1.8 mi NNW	2002-09-12	Aster sp.
240	1	Andrenidae	Andrena	(Callandrena)	n. sp.		Duffy Mesa, 1.8 mi NNW	2003-09-29	Chrysothamnus viscidiflorus
241	1	Andrenidae	Andrena	(Callandrena)	utahensis		Duffy Mesa, 1.8 mi NNW	2003-06-02	Hymenopappus filifolius
242	4	Andrenidae	Andrena	(Callandrena)	utahensis		Duffy Mesa, 1.8 mi NNW	2001-06-07	Hymenopappus filifolius
243	8	Andrenidae	Andrena	(Callandrena)	utahensis		Duffy Mesa, 1.8 mi NNW	2000-06-08	Hymenopappus filifolius
244	1	Andrenidae	Andrena	(Cnemidandrena)	n. sp. 2 (aff. costillensis)		Duffy Mesa, 1.8 mi NNW	2002-09-27	Chrysothamnus sp.
245	1	Andrenidae	Andrena	(Cnemidandrena)	n. sp. 2 (aff. costillensis)		Duffy Mesa, 1.8 mi NNW	2001-08-31	Grindelia squarrosa
246	1	Andrenidae	Andrena	(Callandrena)	n. sp.		Lick Wash	2003-09-11	Ericameria parryi
247	1	Andrenidae	Andrena	(Callandrena)	n. sp.		Lick Wash, 1.13 mi W mouth	2003-09-10	Eriogonum racemosum
248	1	Andrenidae	Andrena	(Callandrena)	n. sp.		Slide Canyon, 2.14 mi E	2003-09-10	Aster chilensis
249	1	Andrenidae	Andrena	(Cnemidandrena)	sp. 3 (aff. aurihirta)		Slide Canyon, 2.14 mi E	2003-09-10	Chrysothamnus sp.
250	12	Andrenidae	Andrena	(Callandrena)	n. sp.		White Point, 2.3 mi NNW	2001-09-17	Ericameria nauseosa
251	1	Andrenidae	Andrena	(Callandrena)	neomexicana		Dance Hall Rock, 1.82 mi NW	2001-09-20	Ericameria nauseosa
252	7	Andrenidae	Andrena	(Callandrena)	neomexicana		White Point, 2.3 mi NNW	2001-09-17	Ericameria nauseosa
253	2	Andrenidae	Andrena	(Callandrena)	neomexicana		White Point, 3.4 mi NNW	2000-08-28	Ericameria nauseosa
254	2	Andrenidae	Andrena	(Callandrena)	pecosana		Alvey Wash, 2.74 mi SSW jct Cottonwood Wash	2003-09-16	Helianthus annuus
255	1	Andrenidae	Andrena	(Callandrena)	pecosana		Escalante Riv. Jct Death Hollow, 1.1 mi W	2001-09-17	Senecio spartioides
256	4	Andrenidae	Andrena	(Callandrena)	pecosana		Lampstand, 0.9 mi SE	2000-09-14	Ericameria nauseosa
257	2	Andrenidae	Andrena	(Callandrena)	pecosana		Middle Bench, 2.86 mi NNW	2003-08-22	Grindelia squarrosa
258	1	Andrenidae	Andrena	(Callandrena)	pecosana		Wagon Box Mesa, 1.5 mi W	2001-09-12	Ericameria nauseosa
259	3	Andrenidae	Andrena	(Callandrena)	pecosana		White Cyn., 1.0 mi E	2001-09-12	Ericameria nauseosa
260	1	Andrenidae	Andrena	(Callandrena)	pecosana		White Point, 3.4 mi NNW	2000-09-29	Ericameria nauseosa
261	2	Andrenidae	Andrena	(Callandrena)	sp. 1 (aff. pecosana)		Cottonwood Creek	2003-09-02	Helianthus annuus
262	1	Andrenidae	Andrena	(Callandrena)	sp. 1 (aff. pecosana)		Escalante River, jct Hwy 12	2003-09-22	Ericameria nauseosa
263	1	Andrenidae	Andrena	(Callandrena)	sp. 1 (aff. pecosana)		Grosvenor Arch, 0.32 mi SE	2003-09-12	Viguiera sp.
264	1	Andrenidae	Andrena	(Callandrena)	sp. 1 (aff. pecosana)		Paradise Canyon	2003-09-03	Ericameria nauseosa
265	1	Andrenidae	Andrena	(Callandrena)	sp. 1 (aff. pecosana)		Paria River, 3.0 mi S Cannonville	2003-09-23	Chrysothamnus sp.
266	1	Andrenidae	Andrena	(Callandrena)	sp. 1 (aff. pecosana)		Red Breaks, 2.3 mi NW	2003-10-01	Chrysothamnus linifolius
267	1	Andrenidae	Andrena	(Callandrena)	sp. 1 (aff. pecosana)		Steep Creek, 0.5 mi E jct Long Canyon	2003-09-15	Ericameria nauseosa
268	1	Andrenidae	Andrena	(Callandrena)	sp. 2 (aff. simulata)		Grosvenor Arch, 0.32 mi SE	2003-09-12	No Floral Record
269	1	Andrenidae	Andrena	(Callandrena)	utahensis		Billy Pasture, 0.95 mi NW	2003-06-09	Hymenopappus filifolius
270	1	Andrenidae	Andrena	(Callandrena)	utahensis		Brimstone Gulch, W	2000-05-18	Hymenopappus filifolius
271	1	Andrenidae	Andrena	(Callandrena)	utahensis		Brimstone Gulch, W	2000-05-08	No Floral Record
272	3	Andrenidae	Andrena	(Callandrena)	utahensis		Butler Valley, 4.0 mi S	2003-05-26	Hymenoxys acaulis
273	1	Andrenidae	Andrena	(Callandrena)	utahensis		Calf Creek	2003-05-22	Descurainia sophia
274	1	Andrenidae	Andrena	(Callandrena)	utahensis		Calf Creek	2003-06-18	Hymenopappus filifolius
275	1	Andrenidae	Andrena	(Callandrena)	utahensis		Calf Creek	2001-06-19	Hymenopappus filifolius
276	4	Andrenidae	Andrena	(Callandrena)	utahensis		Calf Creek	2003-06-02	Hymenopappus filifolius
277	1	Andrenidae	Andrena	(Callandrena)	utahensis		Calf Creek	2001-05-28	Psilostrophe sparsiflora
278	3	Andrenidae	Andrena	(Callandrena)	utahensis		Camp Spr., 1.5 mi SE	2003-05-30	Asteraceae sp.
279	1	Andrenidae	Andrena	(Callandrena)	utahensis		Dance Hall Rock, 1.82 mi NW	2002-05-07	Tamarix sp.
280	1	Andrenidae	Andrena	(Callandrena)	utahensis		Deer Creek	2001-06-22	No Floral Record
281	1	Andrenidae	Andrena	(Melandrena)	cerasifolii		Duffy Mesa, 1.8 mi NNW	2001-06-07	Hymenopappus filifolius
282	1	Andrenidae	Andrena	(Melandrena)	cerasifolii		Duffy Mesa, 1.8 mi NNW	2001-06-07	Tamarix sp.
283	1	Andrenidae	Andrena	(Melandrena)	lupinorum		Duffy Mesa, 1.8 mi NNW	2001-06-07	Tamarix sp.
284	1	Andrenidae	Andrena	(Onagrandrena)	anograe	knowltoni	Duffy Mesa, 1.8 mi NNW	2002-05-06	Salix exigua
285	1	Andrenidae	Andrena	(Onagrandrena)	linsleyana		Duffy Mesa, 1.8 mi NNW	2002-05-06	Salix exigua
286	4	Andrenidae	Andrena	(Parandrena)	andrenoides		Duffy Mesa, 1.8 mi NNW	2001-05-10	Salix exigua
287	1	Andrenidae	Andrena	(Callandrena)	utahensis		Escalante River	2001-05-28	Hymenopappus filifolius
288	1	Andrenidae	Andrena	(Callandrena)	utahensis		Escalante River	2001-05-28	Hymenopappus filifolius
289	1	Andrenidae	Andrena	(Callandrena)	utahensis		Escalante River, jct Hwy 12	2003-05-22	Asteraceae sp.
290	1	Andrenidae	Andrena	(Callandrena)	utahensis		Hot Canyon, 0.9 mi S	2003-06-07	Hymenopappus filifolius
291	2	Andrenidae	Andrena	(Callandrena)	utahensis		Kitchen Corral Spr., 1.0 mi N	2003-05-28	Cleome lutea
292	2	Andrenidae	Andrena	(Callandrena)	utahensis		Kitchen Corral Spr., 1.0 mi N	2002-05-29	Hymenopappus filifolius
293	1	Andrenidae	Andrena	(Callandrena)	utahensis		Kitchen Corral Spr., 1.0 mi N	2003-05-28	Mentzelia albicaulis
294	1	Andrenidae	Andrena	(Callandrena)	utahensis		Kitchen Corral Spr., 1.0 mi N	2002-05-29	Psilostrophe sparsiflora
295	1	Andrenidae	Andrena	(Callandrena)	utahensis		Kitchen Corral Spr., 1.0 mi N	2003-05-28	Senecio sp.
296	1	Andrenidae	Andrena	(Callandrena)	utahensis		Kitchen Corral Spr., 1.0 mi N	2003-05-28	Tamarix sp.
297	1	Andrenidae	Andrena	(Callandrena)	utahensis		Lick Wash	2003-06-26	Gaillardia pinnatifida
298	5	Andrenidae	Andrena	(Callandrena)	utahensis		Lick Wash	2003-06-09	Hymenopappus filifolius
299	1	Andrenidae	Andrena	(Callandrena)	utahensis		Lick Wash	2003-05-27	No Floral Record
300	1	Andrenidae	Andrena	(Callandrena)	utahensis		Lick Wash	2003-06-09	No Floral Record
301	1	Andrenidae	Andrena	(Callandrena)	utahensis		Lick Wash	2003-06-26	Sphaeralcea sp.
302	5	Apidae	Ceratina	(Zadontomerus)	nanula		Long Canyon	2002-05-15	Opuntia polyacantha
303	2	Apidae	Ceratina	(Zadontomerus)	pacifica		Long Canyon	2002-05-15	Opuntia polyacantha
304	2	Andrenidae	Andrena	(Callandrena)	utahensis		Long Cyn, 0.8 mi NNW mouth	2000-05-26	Hymenopappus filifolius
305	1	Andrenidae	Andrena	(Callandrena)	utahensis		McGath Point, SW	2003-06-21	Hymenopappus filifolius
306	1	Andrenidae	Andrena	(Callandrena)	utahensis		McGath Point, SW	2003-05-23	Hymenoxys acaulis
307	9	Andrenidae	Andrena	(Callandrena)	utahensis		Paradise Canyon	2003-05-26	Asteraceae sp.
308	3	Andrenidae	Andrena	(Callandrena)	utahensis		Paradise Canyon	2003-05-26	Hymenopappus filifolius
309	1	Andrenidae	Andrena	(Callandrena)	utahensis		Paradise Canyon	2003-05-26	No Floral Record
310	4	Andrenidae	Andrena	(Callandrena)	utahensis		Pioneer Mesa, 1.7 mi WSW	2000-05-25	Asteraceae sp. (yellow)
311	3	Andrenidae	Andrena	(Callandrena)	utahensis		Pioneer Mesa, 1.7 mi WSW	2000-05-25	No Floral Record
312	1	Andrenidae	Andrena	(Callandrena)	utahensis		Pioneer Mesa, 1.7 mi WSW	2001-05-24	Thelesperma subnudum
313	1	Andrenidae	Andrena	(Callandrena)	utahensis		Red Wash, 2.7 mi SSE Carly Knoll	2001-05-23	Asteraceae sp.
314	1	Andrenidae	Andrena	(Callandrena)	utahensis		Red Well, 0.36 mi S	2001-05-21	Hymenopappus filifolius
315	1	Andrenidae	Andrena	(Callandrena)	utahensis		The Gulch	2001-05-25	Hymenopappus filifolius
316	2	Andrenidae	Andrena	(Callandrena)	utahensis		The Gut, 2.86 mi SSW	2003-05-12	No Floral Record
317	2	Andrenidae	Andrena	(Callandrena)	utahensis		Twentyfive Mile Wash, 1.5 mi S	2000-05-03	No Floral Record
318	1	Andrenidae	Andrena	(Callandrena)	utahensis		Twentyfive Mile Wash, 1.5 mi S	2002-05-07	Poliomintha incana
319	2	Andrenidae	Andrena	(Callandrena)	utahensis		Wagon Box Mesa, 1.5 mi W	2000-05-25	Asteraceae sp. (yellow)
320	1	Andrenidae	Andrena	(Callandrena)	utahensis		Wagon Box Mesa, 1.5 mi W	2001-06-07	Asteraceae sp. (yellow)
321	1	Andrenidae	Andrena	(Callandrena)	utahensis		Wagon Box Mesa, 1.5 mi W	2001-05-24	Helianthus sp.
322	1	Andrenidae	Andrena	(Callandrena)	utahensis		Water Cyn, 0.5 mi SE mouth	2001-05-25	No Floral Record
323	1	Andrenidae	Andrena	(Callandrena)	utahensis		White Point, 2.3 mi NNW	2001-05-21	Asteraceae sp. (yellow)
324	1	Andrenidae	Andrena	(Callandrena)	utahensis		White Point, 3.1 mi NNW	2000-05-05	Poliomintha incana
325	2	Andrenidae	Andrena	(Callandrena)	utahensis		Willis Creek	2003-05-27	Asteraceae sp.
326	2	Andrenidae	Andrena	(Callandrena)	utahensis		Willis Creek, 4.3 mi S, Sheep Creek Flat	2003-05-27	Hymenopappus filifolius
327	4	Andrenidae	Andrena	(Callandrena)	utahensis		Willis Creek, 4.3 mi S, Sheep Creek Flat	2003-06-09	Hymenopappus filifolius
328	1	Andrenidae	Andrena	(Callandrena)	vulpicolor		Butler Valley Dam	2003-09-02	Asteraceae sp.
329	13	Andrenidae	Andrena	(Parandrena)	wellesleyana		Duffy Mesa, 1.8 mi NNW	2001-05-10	Salix exigua
330	1	Andrenidae	Andrena	(Callandrena)	vulpicolor		Red Breaks, 2.3 mi NW	2003-10-01	Chrysothamnus linifolius
331	3	Andrenidae	Andrena	(Callandrena)	vulpicolor		Red Breaks, 2.3 mi NW	2003-10-01	Chrysothamnus sp.
332	4	Andrenidae	Andrena	(Callandrena)	vulpicolor		Red Breaks, 2.3 mi NW	2003-10-04	Chrysothamnus sp.
333	16	Andrenidae	Calliopsis	(Calliopsima)	chlorops		Slide Canyon, 2.14 mi E	2003-09-10	Aster chilensis
334	3	Andrenidae	Andrena	(Callandrena)	vulpicolor		Steep Creek, 0.5 mi E jct Long Canyon	2003-09-15	Ericameria nauseosa
335	2	Andrenidae	Andrena	(Callandrena)	vulpicolor		Tenmile Spr., 1.86 mi WNW	2003-10-01	Chrysothamnus depressus
336	2	Andrenidae	Andrena	(Callandrena)	vulpicolor		The Gulch	2001-09-12	Chrysothamnus sp.
337	3	Andrenidae	Andrena	(Callandrena)	vulpicolor		White Cyn., 1.0 mi E	2001-09-12	Ericameria nauseosa
338	4	Andrenidae	Andrena	(Callandrena)	vulpicolor		White Point, 2.3 mi NNW	2001-09-17	Ericameria nauseosa
339	1	Andrenidae	Andrena	(Callandrena)	vulpicolor		White Point, 3.4 mi NNW	2001-09-17	No Floral Record
340	1	Andrenidae	Andrena	(Cnemidandrena)	costillensis		Billy Pasture, 0.95 mi NW	2002-08-26	Chrysothamnus sp.
341	1	Andrenidae	Andrena	(Cnemidandrena)	costillensis		Calf Creek	2001-09-10	Asteraceae sp. (purple)
342	1	Andrenidae	Andrena	(Cnemidandrena)	costillensis		Cougar Knoll, 1.32 mi SSW	2003-09-03	Chrysothamnus sp.
343	1	Andrenidae	Andrena	(Cnemidandrena)	costillensis		Cougar Knoll, 1.32 mi SSW	2003-08-15	Erigeron bellidiastrum
344	1	Andrenidae	Andrena	(Cnemidandrena)	costillensis		Cougar Knoll, 1.32 mi SSW	2003-07-31	No Floral Record
345	35	Andrenidae	Andrena	(Cnemidandrena)	costillensis		Cougar Knoll, 1.32 mi SSW	2003-08-15	Thelypodium integrifolium
346	4	Andrenidae	Andrena	(Cnemidandrena)	costillensis		Deer Spring Pt., 2.04 mi SW	2003-09-10	Chrysothamnus linifolius
347	1	Andrenidae	Andrena	(Cnemidandrena)	costillensis		Deer Spring Pt., 2.04 mi SW	2003-09-10	Eriogonum racemosum
348	1	Andrenidae	Andrena	(Cnemidandrena)	costillensis		Dry Fork, N	2003-09-30	Ericameria nauseosa
349	1	Andrenidae	Andrena	(Cnemidandrena)	costillensis		Dry Fork, N	2003-08-14	Eriogonum corymbosum
350	2	Andrenidae	Andrena	(Cnemidandrena)	costillensis		Dry Fork, N	2003-09-18	Eriogonum corymbosum
351	7	Andrenidae	Andrena	(Cnemidandrena)	costillensis		Dry Fork, N	2003-08-26	Eriogonum corymbosum
352	1	Andrenidae	Andrena	(Cnemidandrena)	costillensis		Dry Fork, N	2003-08-26	Gutierrezia microcephala
353	1	Andrenidae	Andrena	(Cnemidandrena)	costillensis		Dry Fork, N	2003-09-18	Gutierrezia sarothrae
354	3	Andrenidae	Andrena	(Cnemidandrena)	costillensis		Jody's Knoll, 1.0 mi SSW	2003-09-05	Chrysothamnus greenei
355	1	Andrenidae	Andrena	(Cnemidandrena)	costillensis		Jody's Knoll, 1.0 mi SSW	2003-08-20	Eriogonum racemosum
356	1	Andrenidae	Andrena	(Cnemidandrena)	costillensis		Lick Wash	2003-09-11	Chrysothamnus linifolius
357	1	Andrenidae	Andrena	(Cnemidandrena)	costillensis		Lick Wash	2003-09-11	Chrysothamnus sp.
358	1	Andrenidae	Andrena	(Cnemidandrena)	costillensis		Lick Wash	2003-09-11	Eriogonum sp.
359	1	Andrenidae	Andrena	(Cnemidandrena)	costillensis		Lick Wash	2003-09-11	Machaeranthera canescens
360	1	Andrenidae	Andrena	(Cnemidandrena)	n. sp. 2 (aff. costillensis)		Billy Pasture, 0.4 mi N	2003-09-24	Ericameria parryi
361	1	Andrenidae	Andrena	(Cnemidandrena)	n. sp. 2 (aff. costillensis)		Calf Creek	2001-09-10	Asteraceae sp. (purple)
362	5	Andrenidae	Andrena	(Parandrena)	wellesleyana		Duffy Mesa, 1.8 mi NNW	2002-05-06	Salix exigua
363	1	Andrenidae	Andrena	(Parandrena)	wellesleyana		Duffy Mesa, 1.8 mi NNW	2002-05-06	Salix sp.
364	2	Andrenidae	Andrena	(Plastandrena)	prunorum	prunorum	Duffy Mesa, 1.8 mi NNW	2002-05-06	Salix exigua
365	4	Andrenidae	Andrena	(Plastandrena)	prunorum	prunorum	Duffy Mesa, 1.8 mi NNW	2002-05-06	Salix sp.
366	2	Andrenidae	Andrena	(Cnemidandrena)	n. sp. 2 (aff. costillensis)		Escalante Riv. Jct Death Hollow, 1.1 mi W	2001-09-17	Asteraceae sp. (purple)
367	2	Andrenidae	Andrena	(Cnemidandrena)	n. sp. 2 (aff. costillensis)		Escalante Riv. Jct Death Hollow, 1.1 mi W	2001-09-05	Asteraceae sp. (purple)
368	1	Andrenidae	Andrena	(Cnemidandrena)	n. sp. 2 (aff. costillensis)		Escalante Riv. Jct Death Hollow, 1.1 mi W	2001-09-17	Chrysothamnus sp.
369	1	Andrenidae	Andrena	(Cnemidandrena)	n. sp. 2 (aff. costillensis)		Escalante Riv. Jct Death Hollow, 1.1 mi W	2001-08-24	Chrysothamnus sp.
370	1	Andrenidae	Andrena	(Cnemidandrena)	n. sp. 2 (aff. costillensis)		Escalante Riv. Jct Death Hollow, 1.1 mi W	2001-09-17	Senecio spartioides
371	1	Andrenidae	Andrena	(Cnemidandrena)	n. sp. 2 (aff. costillensis)		Escalante Riv. Jct Death Hollow, 1.1 mi W	2001-08-06	Senecio spartioides
372	4	Andrenidae	Andrena	(Cnemidandrena)	n. sp. 2 (aff. costillensis)		Escalante Riv., jct Death Hollow, 1.3 mi W	2001-09-17	Asteraceae sp. (purple)
373	1	Andrenidae	Andrena	(Cnemidandrena)	n. sp. 2 (aff. costillensis)		Kitchen Corral Spr., 1.0 mi N	2003-09-25	Senecio spartioides
374	1	Andrenidae	Andrena	(Cnemidandrena)	n. sp. 2 (aff. costillensis)		Long Cyn, 0.8 mi NNW mouth	2001-09-14	Heterotheca villosa
375	1	Andrenidae	Andrena	(Cnemidandrena)	n. sp. 2 (aff. costillensis)		The Gulch	2001-09-12	Chrysothamnus sp.
376	2	Andrenidae	Andrena	(Cnemidandrena)	ramaleyi		Cougar Knoll, 0.34 mi SW	2001-08-22	Gutierrezia sarothrae
377	1	Andrenidae	Andrena	(Cnemidandrena)	ramaleyi		Cougar Knoll, 0.61mi SSW	2003-09-03	Aster glaucodes
378	1	Andrenidae	Andrena	(Cnemidandrena)	ramaleyi		Cougar Knoll, 0.61mi SSW	2003-08-15	Cleome lutea
379	1	Andrenidae	Andrena	(Cnemidandrena)	ramaleyi		Cougar Knoll, 0.61mi SSW	2003-08-15	Erigeron bellidiastrum
380	1	Andrenidae	Andrena	(Cnemidandrena)	ramaleyi		Cougar Knoll, 0.61mi SSW	2003-08-15	Helianthus annuus
381	1	Andrenidae	Andrena	(Cnemidandrena)	ramaleyi		Cougar Knoll, 0.61mi SSW	2003-08-15	Heterotheca villosa
382	1	Andrenidae	Andrena	(Cnemidandrena)	ramaleyi		Cougar Knoll, 0.73 mi SSE	2000-08-11	Ericameria nauseosa
383	1	Andrenidae	Andrena	(Cnemidandrena)	ramaleyi		Cougar Knoll, 0.73 mi SSE	2000-09-19	Ericameria nauseosa
384	1	Andrenidae	Andrena	(Cnemidandrena)	ramaleyi		Cougar Knoll, 0.73 mi SSE	2001-08-21	Ericameria parryi
385	1	Andrenidae	Andrena	(Cnemidandrena)	ramaleyi		Cougar Knoll, 0.97 mi SSE	2003-09-03	Chrysothamnus sp.
386	3	Andrenidae	Andrena	(Cnemidandrena)	ramaleyi		Cougar Knoll, 0.97 mi SSE	2000-08-11	Ericameria nauseosa
387	3	Andrenidae	Andrena	(Cnemidandrena)	ramaleyi		Cougar Knoll, 0.97 mi SSE	2003-08-15	Ericameria nauseosa
388	3	Andrenidae	Andrena	(Cnemidandrena)	ramaleyi		Cougar Knoll, 0.97 mi SSE	2000-08-23	Ericameria nauseosa
389	1	Andrenidae	Andrena	(Cnemidandrena)	ramaleyi		Cougar Knoll, 0.97 mi SSE	2003-09-03	Ericameria nauseosa
390	1	Andrenidae	Andrena	(Cnemidandrena)	ramaleyi		Cougar Knoll, 0.97 mi SSE	2000-09-07	Ericameria nauseosa
391	3	Andrenidae	Andrena	(Cnemidandrena)	ramaleyi		Cougar Knoll, 0.97 mi SSE	2001-09-07	Ericameria nauseosa
392	3	Andrenidae	Andrena	(Cnemidandrena)	ramaleyi		Cougar Knoll, 0.97 mi SSE	2003-08-15	Ericameria parryi
393	1	Andrenidae	Andrena	(Cnemidandrena)	ramaleyi		Cougar Knoll, 0.97 mi SSE	2003-08-15	Erigeron sp.
394	1	Andrenidae	Andrena	(Cnemidandrena)	ramaleyi		Cougar Knoll, 0.97 mi SSE	2003-08-15	Gutierrezia sarothrae
395	11	Andrenidae	Andrena	(Cnemidandrena)	ramaleyi		Cougar Knoll, 1.32 mi SSW	2003-09-03	Chrysothamnus sp.
396	1	Andrenidae	Andrena	(Cnemidandrena)	ramaleyi		Cougar Knoll, 1.32 mi SSW	2003-08-15	Erigeron bellidiastrum
397	2	Andrenidae	Andrena	(Cnemidandrena)	ramaleyi		Cougar Knoll, 1.32 mi SSW	2003-09-03	Gutierrezia sarothrae
398	1	Andrenidae	Andrena	(Cnemidandrena)	ramaleyi		Cougar Knoll, 1.32 mi SSW	2003-08-15	Helianthus petiolaris
399	1	Andrenidae	Andrena	(Cnemidandrena)	ramaleyi		Cougar Knoll, 1.32 mi SSW	2001-08-22	Machaeranthera canescens
400	2	Andrenidae	Andrena	(Cnemidandrena)	ramaleyi		Cougar Knoll, 1.32 mi SSW	2003-09-03	No Floral Record
401	35	Andrenidae	Andrena	(Cnemidandrena)	ramaleyi		Cougar Knoll, 1.32 mi SSW	2003-08-15	Thelypodium integrifolium
402	1	Andrenidae	Andrena	(Cnemidandrena)	ramaleyi		Georgie Hollow, 0.6 mi NE	2001-08-22	Ericameria sp.
403	3	Andrenidae	Andrena	(Cnemidandrena)	ramaleyi		Jody's Knoll, 1.0 mi SSW	2003-09-24	Chrysothamnus greenei
404	6	Andrenidae	Andrena	(Cnemidandrena)	ramaleyi		Jody's Knoll, 1.0 mi SSW	2003-09-05	Chrysothamnus greenei
405	13	Andrenidae	Andrena	(Cnemidandrena)	ramaleyi		Lick Wash, 1.13 mi W mouth	2003-09-10	Eriogonum racemosum
406	1	Andrenidae	Andrena	(Cnemidandrena)	ramaleyi		Little No Man's Mesa, 3.12 mi NW	2003-09-05	Cleome serrulata
407	1	Andrenidae	Andrena	(Cnemidandrena)	sp. 3 (aff. aurihirta)		Alvey Wash, 2.74 mi SSW jct Cottonwood Wash	2003-09-16	Helianthus annuus
408	3	Andrenidae	Andrena	(Cnemidandrena)	sp. 3 (aff. aurihirta)		Blue Hills	2002-09-26	No Floral Record
409	1	Andrenidae	Andrena	(Cnemidandrena)	sp. 3 (aff. aurihirta)		Burr Tr., White Cyn. Flat	2002-08-28	Chrysothamnus sp.
410	2	Andrenidae	Andrena	(Cnemidandrena)	sp. 3 (aff. aurihirta)		Calf Creek	2002-09-30	Chrysothamnus viscidiflorus
411	6	Andrenidae	Andrena	(Cnemidandrena)	sp. 3 (aff. aurihirta)		Calf Creek	2001-09-10	Ericameria nauseosa
412	2	Andrenidae	Andrena	(Cnemidandrena)	sp. 3 (aff. aurihirta)		Calf Creek	2003-09-23	Ericameria nauseosa
413	1	Andrenidae	Andrena	(Cnemidandrena)	sp. 3 (aff. aurihirta)		Calf Creek	2000-08-25	Ericameria nauseosa
414	1	Andrenidae	Andrena	(Cnemidandrena)	sp. 3 (aff. aurihirta)		Calf Creek	2002-09-30	Ericameria nauseosa
415	1	Andrenidae	Andrena	(Cnemidandrena)	sp. 3 (aff. aurihirta)		Calf Creek	2000-10-05	Ericameria nauseosa
416	2	Andrenidae	Andrena	(Cnemidandrena)	sp. 3 (aff. aurihirta)		Calf Creek	2003-09-08	Ericameria parryi
417	2	Andrenidae	Andrena	(Cnemidandrena)	sp. 3 (aff. aurihirta)		Drip Tank	2002-10-01	Chrysothamnus viscidiflorus
418	1	Andrenidae	Andrena	(Cnemidandrena)	sp. 3 (aff. aurihirta)		Drip Tank, 0.83 mi NE	2002-10-01	Chrysothamnus viscidiflorus
419	1	Andrenidae	Andrena	(Cnemidandrena)	sp. 3 (aff. aurihirta)		Henrieville Creek, jct Hwy 12	2003-09-23	Chrysothamnus sp.
420	1	Andrenidae	Andrena	(Cnemidandrena)	sp. 3 (aff. aurihirta)		Henrieville Creek, jct Hwy 12	2002-09-26	No Floral Record
421	3	Andrenidae	Andrena	(Cnemidandrena)	sp. 3 (aff. aurihirta)		Jack Riggs Bench, E	2001-10-08	Chrysothamnus sp.
422	5	Andrenidae	Andrena	(Cnemidandrena)	sp. 3 (aff. aurihirta)		Kodachrome Basin St. Pk., 25 mi S	2001-10-08	Ericameria nauseosa
423	3	Andrenidae	Andrena	(Cnemidandrena)	sp. 3 (aff. aurihirta)		Lick Wash	2003-09-24	Chrysothamnus greenei
424	2	Andrenidae	Andrena	(Cnemidandrena)	sp. 3 (aff. aurihirta)		Lick Wash	2003-09-11	Chrysothamnus sp.
425	1	Andrenidae	Andrena	(Cnemidandrena)	sp. 3 (aff. aurihirta)		Lick Wash	2002-09-20	Chrysothamnus viscidiflorus
426	1	Andrenidae	Andrena	(Cnemidandrena)	sp. 3 (aff. aurihirta)		Lick Wash	2003-09-11	Ericameria parryi
427	3	Andrenidae	Andrena	(Cnemidandrena)	sp. 3 (aff. aurihirta)		Little No Man's Mesa, 3.12 mi NW	2003-09-05	Chrysothamnus greenei
428	3	Andrenidae	Andrena	(Cnemidandrena)	sp. 3 (aff. aurihirta)		Little No Man's Mesa, 3.12 mi NW	2003-09-24	Ericameria nauseosa
429	1	Halictidae	Lasioglossum	(Dialictus)	albohirtum		Long Canyon	2002-06-06	Poliomintha incana
430	3	Megachilidae	Ashmeadiella	(Ashmeadiella)	cactorum		Long Canyon	2002-05-15	No Floral Record
431	1	Andrenidae	Andrena	(Callandrena)	utahensis		Long Canyon	2002-05-20	Cryptantha sp.
432	1	Andrenidae	Andrena	(Callandrena)	utahensis		Long Canyon	2002-05-20	Hymenopappus filifolius
433	2	Andrenidae	Perdita	(Perdita)	calloleuca		Long Canyon	2002-08-28	Chrysothamnus sp.
434	1	Andrenidae	Andrena	(Cnemidandrena)	sp. 3 (aff. aurihirta)		Long Cyn, 0.8 mi NNW mouth	2001-08-28	Chrysothamnus linifolius
435	1	Andrenidae	Andrena	(Cnemidandrena)	sp. 3 (aff. aurihirta)		Long Cyn, 0.8 mi NNW mouth	2001-09-14	Chrysothamnus sp.
436	1	Andrenidae	Andrena	(Cnemidandrena)	sp. 3 (aff. aurihirta)		Long Cyn, 0.8 mi NNW mouth	2000-08-31	Chrysothamnus sp.
437	3	Andrenidae	Andrena	(Cnemidandrena)	sp. 3 (aff. aurihirta)		Long Cyn, 0.8 mi NNW mouth	2000-08-31	Ericameria nauseosa
438	1	Andrenidae	Andrena	(Cnemidandrena)	sp. 3 (aff. aurihirta)		Paradise Canyon	2003-09-02	Ericameria parryi
439	1	Andrenidae	Andrena	(Cnemidandrena)	sp. 3 (aff. aurihirta)		Pioneer Mesa, 1.7 mi WSW	2001-09-12	Chrysothamnus sp.
440	2	Andrenidae	Andrena	(Cnemidandrena)	sp. 3 (aff. aurihirta)		Pioneer Mesa, 1.7 mi WSW	2001-09-12	Ericameria nauseosa
441	1	Andrenidae	Andrena	(Cnemidandrena)	sp. 3 (aff. aurihirta)		Pioneer Mesa, 1.7 mi WSW	2001-09-12	Gutierrezia sarothrae
442	1	Andrenidae	Andrena	(Cnemidandrena)	sp. 3 (aff. aurihirta)		Rock Springs Bench, 0.41 mi N	2003-09-26	Ericameria nauseosa
443	1	Andrenidae	Andrena	(Cnemidandrena)	sp. 3 (aff. aurihirta)		Round Valley Draw, 1.87 mi NNE	2003-09-12	Chrysothamnus sp.
444	1	Andrenidae	Perdita	(Perdita)	nuda		Slide Canyon, 2.14 mi E	2003-09-10	Aster chilensis
445	5	Andrenidae	Perdita	(Perdita)	similis		Slide Canyon, 2.14 mi E	2003-09-10	Chrysothamnus sp.
446	1	Andrenidae	Andrena	(Cnemidandrena)	sp. 3 (aff. aurihirta)		Tenmile Spr., 1.86 mi WNW	2003-10-01	Chrysothamnus depressus
447	4	Andrenidae	Andrena	(Cnemidandrena)	sp. 3 (aff. aurihirta)		The Gulch	2001-09-12	Chrysothamnus sp.
448	2	Andrenidae	Andrena	(Cnemidandrena)	sp. 3 (aff. aurihirta)		White Point, 2.3 mi NNW	2001-09-17	Ericameria nauseosa
449	1	Andrenidae	Andrena	(Cnemidandrena)	sp. 3 (aff. aurihirta)		White Point, 2.3 mi NNW	2000-09-13	Ericameria nauseosa
450	5	Andrenidae	Andrena	(Cnemidandrena)	sp. 3 (aff. aurihirta)		White Point, 3.4 mi NNW	2001-09-17	Chrysothamnus linifolius
451	1	Andrenidae	Andrena	(Cnemidandrena)	sp. 3 (aff. aurihirta)		White Point, 3.4 mi NNW	2000-09-13	Ericameria nauseosa
452	1	Andrenidae	Andrena	(Cnemidandrena)	sp. 3 (aff. aurihirta)		White Point, 3.4 mi NNW	2000-09-29	Ericameria nauseosa
453	1	Andrenidae	Andrena	(Cnemidandrena)	sp. 3 (aff. aurihirta)		White Point, 3.4 mi NNW	2001-09-17	No Floral Record
454	1	Andrenidae	Andrena	(Cnemidandrena)	sp. 4 (aff. colletina)		George Hollow, 0.22 mi SE	2001-08-01	Erigeron utahensis
455	1	Andrenidae	Andrena	(Cnemidandrena)	sp. 4 (aff. colletina)		Henrieville Creek, jct Hwy 12	2003-09-23	Chrysothamnus sp.
456	3	Andrenidae	Andrena	(Cnemidandrena)	sp. 4 (aff. colletina)		Jody's Knoll, 1.0 mi SSW	2003-09-05	Chrysothamnus greenei
457	2	Andrenidae	Andrena	(Cnemidandrena)	sp. 4 (aff. colletina)		Lampstand, 0.9 mi SE	2000-09-14	Ericameria nauseosa
458	2	Andrenidae	Andrena	(Cnemidandrena)	sp. 4 (aff. colletina)		Lick Wash	2003-09-24	Chrysothamnus greenei
459	2	Andrenidae	Andrena	(Cnemidandrena)	sp. 4 (aff. colletina)		Lick Wash	2003-09-11	Chrysothamnus sp.
460	1	Andrenidae	Andrena	(Cnemidandrena)	sp. 4 (aff. colletina)		Lick Wash	2003-09-11	Ericameria parryi
461	5	Andrenidae	Andrena	(Cnemidandrena)	sp. 4 (aff. colletina)		Little No Man's Mesa, 3.12 mi NW	2003-09-24	Ericameria nauseosa
462	1	Andrenidae	Andrena	(Cnemidandrena)	sp. 4 (aff. colletina)		Middle Bench, 3.26 mi NE	2003-09-23	Chrysothamnus sp.
463	1	Andrenidae	Andrena	(Cnemidandrena)	sp. 4 (aff. colletina)		Oak Spr., 1.7 mi N	2003-09-23	Chrysothamnus sp.
464	1	Andrenidae	Andrena	(Cnemidandrena)	sp. 4 (aff. colletina)		Paria River, 3.0 mi S Cannonville	2003-09-23	Chrysothamnus sp.
466	7	Andrenidae	Perdita	(Perdita)	vestita		Slide Canyon, 2.14 mi E	2003-09-10	Chrysothamnus sp.
467	1	Andrenidae	Andrena	(Cnemidandrena)	sp. 4 (aff. colletina)		Tenmile Spr., 1.86 mi WNW	2003-10-01	Chrysothamnus depressus
468	2	Andrenidae	Andrena	(Cnemidandrena)	sp. 4 (aff. colletina)		White Canyon Flat	2000-09-14	Chrysothamnus sp.
469	17	Andrenidae	Andrena	(Cnemidandrena)	sp. 4 (aff. colletina)		White Cyn., 1.0 mi E	2001-09-12	Ericameria nauseosa
470	1	Andrenidae	Andrena	(Cnemidandrena)	sp. 4 (aff. colletina)		White Point, 0.73 mi SE	2001-09-29	Ericameria nauseosa
471	9	Andrenidae	Andrena	(Cnemidandrena)	sp. 4 (aff. colletina)		White Point, 3.4 mi NNW	2001-09-17	Chrysothamnus linifolius
472	2	Andrenidae	Andrena	(Cnemidandrena)	sp. 4 (aff. colletina)		White Point, 3.4 mi NNW	2001-10-05	Chrysothamnus linifolius
473	1	Andrenidae	Andrena	(Cnemidandrena)	sp. 4 (aff. colletina)		White Point, 3.4 mi NNW	2001-09-17	Chrysothamnus sp.
474	6	Andrenidae	Andrena	(Cnemidandrena)	sp. 4 (aff. colletina)		White Point, 3.4 mi NNW	2000-09-13	Ericameria nauseosa
475	1	Andrenidae	Andrena	(Cnemidandrena)	sp. 4 (aff. colletina)		White Point, 3.4 mi NNW	2000-09-29	Ericameria nauseosa
476	3	Andrenidae	Andrena	(Cnemidandrena)	sp. 4 (aff. colletina)		White Point, 3.4 mi NNW	2001-09-17	No Floral Record
477	3	Andrenidae	Andrena	(Conandrena)	cheyennorum		Burnt Ridge, 1 mi N	2003-06-05	Cryptantha sp.
478	3	Andrenidae	Andrena	(Conandrena)	cheyennorum		Cougar Knoll, 0.4 mi E	2003-05-21	Cryptantha sp.
479	1	Andrenidae	Andrena	(Conandrena)	cheyennorum		Cougar Knoll, 0.4 mi E	2001-05-31	Cryptantha sp.
480	1	Andrenidae	Andrena	(Conandrena)	cheyennorum		Cougar Knoll, 0.4 mi E	2001-05-31	Erigeron sp.
481	2	Andrenidae	Andrena	(Conandrena)	cheyennorum		Cougar Knoll, 0.4 mi E	2001-05-31	No Floral Record
482	10	Andrenidae	Andrena	(Conandrena)	cheyennorum		Cougar Knoll, 0.4 mi E	2001-05-31	Symphoricarpos longiflorus
483	1	Andrenidae	Andrena	(Conandrena)	cheyennorum		Cougar Knoll, 0.61mi SSW	2002-05-23	Ribes sp.
484	3	Andrenidae	Andrena	(Conandrena)	cheyennorum		Cougar Knoll, 0.61mi SSW	2003-06-05	Symphoricarpos oreophilus
485	4	Andrenidae	Andrena	(Conandrena)	cheyennorum		Cougar Knoll, 0.73 mi SSE	2001-05-29	Symphoricarpos oreophilus
486	2	Andrenidae	Andrena	(Conandrena)	cheyennorum		Cougar Knoll, 0.97 mi NW	2001-06-14	No Floral Record
487	1	Andrenidae	Andrena	(Conandrena)	cheyennorum		Cougar Knoll, 0.97 mi NW	2001-06-14	Symphoricarpos oreophilus
488	2	Andrenidae	Andrena	(Conandrena)	cheyennorum		Cougar Knoll, 0.97 mi NW	2001-05-30	Symphoricarpos oreophilus
489	8	Andrenidae	Andrena	(Conandrena)	cheyennorum		Cougar Knoll, 0.97 mi NW	2000-05-31	Symphoricarpos sp.
490	1	Andrenidae	Andrena	(Conandrena)	cheyennorum		Cougar Knoll, 0.97 mi SSE	2000-05-30	Cryptantha pterocarya
491	1	Andrenidae	Andrena	(Conandrena)	cheyennorum		Cougar Knoll, 0.97 mi SSE	2002-05-23	No Floral Record
492	1	Andrenidae	Andrena	(Conandrena)	cheyennorum		Cougar Knoll, 0.97 mi SSE	2002-05-09	No Floral Record
493	5	Andrenidae	Andrena	(Conandrena)	cheyennorum		Cougar Knoll, 1.27 mi NW	2001-05-30	Symphoricarpos oreophilus
494	1	Andrenidae	Andrena	(Conandrena)	cheyennorum		Cougar Knoll, 1.3 mi SSW	2000-05-31	Cryptantha pterocarya
495	1	Andrenidae	Andrena	(Conandrena)	cheyennorum		Cougar Knoll, 1.33 mi SSW	2000-05-16	No Floral Record
496	1	Andrenidae	Andrena	(Conandrena)	cheyennorum		Fiftymile Pt., 3.5 mi W	2002-05-23	No Floral Record
497	2	Andrenidae	Andrena	(Conandrena)	cheyennorum		George Hollow, 0.12 mi ESE	2000-05-30	Symphoricarpos sp.
498	1	Andrenidae	Andrena	(Conandrena)	cheyennorum		George Hollow, 0.22 mi SE	2001-06-14	No Floral Record
499	11	Andrenidae	Andrena	(Conandrena)	cheyennorum		George Hollow, 0.22 mi SE	2001-05-30	Symphoricarpos oreophilus
500	1	Andrenidae	Andrena	(Conandrena)	cheyennorum		Georgie Hollow, 0.6 mi NE	2002-05-08	Cryptantha humilis
501	5	Andrenidae	Andrena	(Conandrena)	cheyennorum		Georgie Hollow, 0.6 mi NE	2001-05-29	Cryptantha sp.
502	4	Andrenidae	Andrena	(Conandrena)	cheyennorum		Georgie Hollow, 1 mi E	2000-05-29	Cryptantha pterocarya
503	5	Andrenidae	Andrena	(Conandrena)	cheyennorum		Georgie Hollow, 1 mi E	2000-05-15	No Floral Record
504	1	Andrenidae	Andrena	(Conandrena)	cheyennorum		Georgie Hollow, 1 mi E	2000-05-29	No Floral Record
505	1	Andrenidae	Andrena	(Conandrena)	cheyennorum		Georgie Hollow, 1 mi E	2002-05-08	No Floral Record
506	1	Andrenidae	Andrena	(Conandrena)	cheyennorum		Left Hand Collet Cyn, 2.7 mi SE	2000-05-23	No Floral Record
507	2	Andrenidae	Andrena	(Dactylandrena)	porterae		Bald Knoll, 4.19 mi S	2001-04-27	Ribes sp.
508	3	Andrenidae	Andrena	(Dasyandrena)	cristata		Cougar Knoll, 0.3 mi W	2002-05-08	No Floral Record
509	1	Andrenidae	Andrena	(Dasyandrena)	cristata		Left Hand Collet Cyn, 3 mi SE	2001-05-09	Arctostaphylos patula
510	1	Andrenidae	Andrena	(Dasyandrena)	cristata		Lick Wash	2002-05-03	Rhus aromatica
511	4	Andrenidae	Andrena	(Diandrena)	evoluta		Blackburn Cyn, mouth of	2001-05-17	No Floral Record
512	1	Andrenidae	Andrena	(Diandrena)	evoluta		Burnt Ridge, 1 mi N	2003-06-05	Asteraceae sp.
513	4	Andrenidae	Andrena	(Diandrena)	evoluta		Burnt Ridge, 1 mi N	2003-05-21	Taraxacum officinale
514	6	Andrenidae	Andrena	(Diandrena)	evoluta		Calf Creek	2001-06-19	Taraxacum officinale
515	1	Andrenidae	Andrena	(Diandrena)	evoluta		Cougar Knoll, 0.2 mi NE	2003-05-21	Balsamorhiza sagittata
516	2	Andrenidae	Andrena	(Diandrena)	evoluta		Cougar Knoll, 0.2 mi NE	2003-05-21	Descurainia sp.
517	1	Andrenidae	Andrena	(Diandrena)	evoluta		Cougar Knoll, 0.34 mi SW	2001-05-17	Taraxacum officinale
518	1	Andrenidae	Andrena	(Diandrena)	evoluta		Cougar Knoll, 0.34 mi SW	2001-05-30	Taraxacum officinale
519	1	Andrenidae	Andrena	(Diandrena)	evoluta		Cougar Knoll, 0.34 mi SW	2000-05-31	Taraxacum officinale
520	2	Andrenidae	Andrena	(Diandrena)	evoluta		Cougar Knoll, 0.4 mi E	2001-05-31	Agoseris glauca
521	4	Andrenidae	Andrena	(Diandrena)	evoluta		Cougar Knoll, 0.4 mi E	2001-05-31	No Floral Record
522	6	Andrenidae	Andrena	(Diandrena)	evoluta		Cougar Knoll, 0.61mi SSW	2003-06-05	Asteraceae sp.
523	1	Andrenidae	Andrena	(Diandrena)	evoluta		Cougar Knoll, 0.61mi SSW	2001-05-17	No Floral Record
524	2	Andrenidae	Andrena	(Diandrena)	evoluta		Cougar Knoll, 0.61mi SSW	2002-05-09	No Floral Record
525	1	Andrenidae	Andrena	(Diandrena)	evoluta		Cougar Knoll, 0.61mi SSW	2001-05-30	Sisyrinchium idahoense
526	34	Andrenidae	Andrena	(Diandrena)	evoluta		Cougar Knoll, 0.61mi SSW	2000-05-16	Taraxacum officinale
527	9	Andrenidae	Andrena	(Diandrena)	evoluta		Cougar Knoll, 0.61mi SSW	2001-05-17	Taraxacum officinale
528	11	Andrenidae	Andrena	(Diandrena)	evoluta		Cougar Knoll, 0.61mi SSW	2003-05-21	Taraxacum officinale
529	1	Andrenidae	Andrena	(Diandrena)	evoluta		Cougar Knoll, 0.61mi SSW	2002-05-23	Taraxacum officinale
530	3	Andrenidae	Andrena	(Diandrena)	evoluta		Cougar Knoll, 0.61mi SSW	2002-04-29	Taraxacum officinale
531	2	Andrenidae	Andrena	(Diandrena)	evoluta		Cougar Knoll, 0.61mi SSW	2000-05-31	Taraxacum officinale
532	6	Andrenidae	Andrena	(Diandrena)	evoluta		Cougar Knoll, 0.61mi SSW	2003-06-05	Taraxacum officinale
533	28	Andrenidae	Andrena	(Diandrena)	evoluta		Cougar Knoll, 0.61mi SSW	2002-05-09	Taraxacum officinale
534	1	Andrenidae	Andrena	(Diandrena)	evoluta		Cougar Knoll, 0.73 mi SSE	2001-05-31	No Floral Record
535	2	Andrenidae	Andrena	(Diandrena)	evoluta		Cougar Knoll, 0.73 mi SSE	2000-05-30	Senecio multilobatus
536	2	Andrenidae	Andrena	(Diandrena)	evoluta		Cougar Knoll, 0.73 mi SSE	2001-05-18	Taraxacum officinale
537	9	Andrenidae	Andrena	(Diandrena)	evoluta		Cougar Knoll, 0.73 mi SSE	2003-05-21	Taraxacum officinale
538	13	Andrenidae	Andrena	(Diandrena)	evoluta		Cougar Knoll, 0.73 mi SSE	2001-05-31	Taraxacum officinale
539	24	Andrenidae	Andrena	(Diandrena)	evoluta		Cougar Knoll, 0.77 mi SSW	2000-05-16	Taraxacum officinale
540	1	Andrenidae	Andrena	(Diandrena)	evoluta		Cougar Knoll, 0.77 mi SSW	2000-05-16	Taraxacum sp.
541	2	Andrenidae	Andrena	(Diandrena)	evoluta		Cougar Knoll, 0.97 mi SSE	2002-05-09	Amelanchier utahensis
542	1	Andrenidae	Andrena	(Diandrena)	evoluta		Cougar Knoll, 0.97 mi SSE	2002-05-09	No Floral Record
543	1	Andrenidae	Andrena	(Diandrena)	evoluta		Cougar Knoll, 0.97 mi SSE	2001-05-18	Ribes sp.
544	1	Andrenidae	Andrena	(Diandrena)	evoluta		Cougar Knoll, 0.97 mi SSE	2001-05-31	Thelypodiopsis divaricata
545	1	Andrenidae	Andrena	(Diandrena)	evoluta		Cougar Knoll, 1.27 mi NW	2001-05-17	Amelanchier utahensis
546	3	Andrenidae	Andrena	(Diandrena)	evoluta		Cougar Knoll, 1.27 mi NW	2001-05-17	No Floral Record
547	2	Andrenidae	Andrena	(Diandrena)	evoluta		Cougar Knoll, 1.27 mi NW	2001-05-17	Taraxacum officinale
548	5	Andrenidae	Andrena	(Diandrena)	evoluta		Cougar Knoll, 1.27 mi NW	2001-05-17	Taraxacum officinale
549	2	Andrenidae	Andrena	(Diandrena)	evoluta		Cougar Knoll, 1.27 mi NW	2002-05-09	Taraxacum officinale
550	6	Andrenidae	Andrena	(Diandrena)	evoluta		Cougar Knoll, 1.28 mi SW	2001-05-31	Lupinus argenteus
551	1	Andrenidae	Andrena	(Diandrena)	evoluta		Cougar Knoll, 1.28 mi SW	2001-05-31	Lupinus sp.
552	2	Andrenidae	Andrena	(Diandrena)	evoluta		Cougar Knoll, 1.28 mi SW	2001-05-29	No Floral Record
553	4	Andrenidae	Andrena	(Diandrena)	evoluta		Cougar Knoll, 1.28 mi SW	2001-05-31	No Floral Record
554	9	Andrenidae	Andrena	(Diandrena)	evoluta		Cougar Knoll, 1.28 mi SW	2001-05-18	Taraxacum officinale
555	13	Andrenidae	Andrena	(Diandrena)	evoluta		Cougar Knoll, 1.28 mi SW	2002-05-23	Taraxacum officinale
556	9	Andrenidae	Andrena	(Diandrena)	evoluta		Cougar Knoll, 1.28 mi SW	2001-05-31	Taraxacum officinale
557	3	Andrenidae	Andrena	(Diandrena)	evoluta		Cougar Knoll, 1.32 mi SSW	2000-05-16	Taraxacum officinale
558	2	Andrenidae	Andrena	(Diandrena)	evoluta		Cougar Knoll, 1.32 mi SSW	2001-05-17	Taraxacum officinale
559	3	Andrenidae	Andrena	(Diandrena)	evoluta		Cougar Knoll, 1.32 mi SSW	2003-05-21	Taraxacum officinale
560	1	Andrenidae	Andrena	(Diandrena)	evoluta		Cougar Knoll, 1.33 mi NW	2000-05-31	Taraxacum officinale
561	1	Andrenidae	Andrena	(Diandrena)	evoluta		Gates Draw, 0.5 mi SE	2001-05-17	No Floral Record
562	12	Andrenidae	Andrena	(Diandrena)	evoluta		George Hollow, 0.12 mi ESE	2002-05-08	Taraxacum officinale
563	1	Andrenidae	Andrena	(Diandrena)	evoluta		George Hollow, 0.22 mi SE	2001-06-15	Taraxacum officinale
564	2	Andrenidae	Andrena	(Diandrena)	evoluta		George Hollow, 0.22 mi SE	2000-05-30	Taraxacum officinale
565	3	Andrenidae	Andrena	(Diandrena)	evoluta		George Hollow, 0.22 mi SE	2001-05-30	Taraxacum officinale
566	14	Andrenidae	Andrena	(Diandrena)	evoluta		Georgie Hollow, 0.6 mi NE	2003-06-05	Asteraceae sp. (yellow)
567	3	Andrenidae	Andrena	(Diandrena)	evoluta		Georgie Hollow, 0.6 mi NE	2002-05-08	Asteraceae sp. (yellow)
568	1	Andrenidae	Andrena	(Diandrena)	evoluta		Georgie Hollow, 0.6 mi NE	2003-06-05	No Floral Record
569	6	Andrenidae	Andrena	(Diandrena)	evoluta		Georgie Hollow, 0.6 mi NE	2002-05-08	Taraxacum officinale
570	7	Andrenidae	Andrena	(Diandrena)	evoluta		Georgie Hollow, 1 mi E	2000-05-16	Agoseris sp.
571	1	Andrenidae	Andrena	(Diandrena)	evoluta		Georgie Hollow, 1 mi E	2000-05-04	No Floral Record
572	8	Andrenidae	Andrena	(Diandrena)	evoluta		Georgie Hollow, 1 mi E	2002-05-08	No Floral Record
573	1	Andrenidae	Andrena	(Diandrena)	evoluta		Lake Canyon	2002-05-08	No Floral Record
574	2	Andrenidae	Andrena	(Diandrena)	evoluta		Lake Canyon	2003-05-21	Taraxacum officinale
575	1	Andrenidae	Andrena	(Diandrena)	evoluta		Mudhole Spr., 0.08 mi NNW	2001-05-17	No Floral Record
576	1	Andrenidae	Andrena	(Diandrena)	evoluta		Mudhole Spr., 0.08 mi NNW	2001-05-30	No Floral Record
577	1	Andrenidae	Andrena	(Diandrena)	evoluta		Pool Hollow, nr.	2002-05-23	Asteraceae sp. (yellow)
578	1	Andrenidae	Andrena	(Diandrena)	evoluta		Pool Hollow, nr.	2002-05-08	No Floral Record
579	1	Andrenidae	Andrena	(Diandrena)	evoluta		Pool Hollow, nr.	2002-06-05	Taraxacum officinale
580	10	Andrenidae	Andrena	(Diandrena)	evoluta		Pool Hollow, nr.	2002-05-08	Taraxacum officinale
581	3	Andrenidae	Andrena	(Diandrena)	evoluta		Second Blackburn Cyn, 3.0 mi S mouth of	2001-05-17	No Floral Record
582	1	Andrenidae	Andrena	(Euandrena)	astragali		Cougar Knoll, 0.34 mi SW	2002-05-09	No Floral Record
583	1	Andrenidae	Andrena	(Euandrena)	astragali		Cougar Knoll, 0.73 mi SSE	2001-05-31	No Floral Record
584	1	Andrenidae	Andrena	(Euandrena)	astragali		Cougar Knoll, 0.77 mi SSW	2000-05-16	No Floral Record
585	2	Andrenidae	Andrena	(Euandrena)	astragali		Cougar Knoll, 0.97 mi SSE	2002-05-09	No Floral Record
586	1	Andrenidae	Andrena	(Euandrena)	astragali		Cougar Knoll, 0.97 mi SSE	2002-05-09	Zigadenus sp.
587	3	Andrenidae	Andrena	(Euandrena)	astragali		Cougar Knoll, 1.27 mi NW	2001-05-17	No Floral Record
588	1	Andrenidae	Andrena	(Euandrena)	astragali		George Hollow, 0.12 mi ESE	2002-05-08	Taraxacum officinale
589	1	Andrenidae	Andrena	(Euandrena)	astragali		George Hollow, 0.22 mi SE	2002-05-08	Rhus trilobata
590	2	Andrenidae	Andrena	(Euandrena)	astragali		Georgie Hollow, 1 mi E	2000-05-04	No Floral Record
591	1	Andrenidae	Andrena	(Euandrena)	astragali		Georgie Hollow, 1 mi E	2002-05-08	No Floral Record
592	1	Andrenidae	Andrena	(Euandrena)	astragali		Georgie Hollow, 1 mi E	2000-05-16	Zigadenus sp.
593	1	Andrenidae	Andrena	(Euandrena)	astragali		Lick Wash	2002-05-03	No Floral Record
594	1	Andrenidae	Andrena	(Euandrena)	astragali		Llewellyn Spr.	2001-05-17	No Floral Record
595	1	Andrenidae	Andrena	(Euandrena)	astragali		Pool Hollow, nr.	2002-05-08	Taraxacum officinale
596	2	Andrenidae	Andrena	(Euandrena)	chlorura		Billy Pasture, 0.95 mi NW	2003-05-13	No Floral Record
597	1	Andrenidae	Andrena	(Euandrena)	chlorura		Cougar Knoll, 1.28 mi SW	2001-05-18	Taraxacum officinale
598	1	Andrenidae	Andrena	(Euandrena)	chlorura		Kitchen Corral Spr., 1.0 mi N	2003-05-14	No Floral Record
599	1	Andrenidae	Andrena	(Euandrena)	chlorura		Left Hand Collet Cyn, 2.7 mi SE	2002-04-26	No Floral Record
600	12	Andrenidae	Andrena	(Euandrena)	chlorura		Lick Wash	2003-05-13	No Floral Record
601	1	Andrenidae	Andrena	(Euandrena)	chlorura		Lick Wash	2003-05-13	Phlox austromontana
602	2	Andrenidae	Andrena	(Euandrena)	chlorura		Lick Wash	2002-05-03	Rhus aromatica
603	1	Andrenidae	Andrena	(Euandrena)	chlorura		Lick Wash	2002-05-14	Rhus trilobata
604	2	Andrenidae	Andrena	(Euandrena)	chlorura		Lick Wash	2002-05-03	Rhus trilobata
605	7	Andrenidae	Andrena	(Euandrena)	lawrencei		Blackburn Cyn, mouth of	2001-05-17	No Floral Record
606	1	Andrenidae	Andrena	(Euandrena)	lawrencei		Cougar Knoll, 0.2 mi NE	2003-05-21	No Floral Record
607	2	Andrenidae	Andrena	(Euandrena)	lawrencei		Cougar Knoll, 0.4 mi E	2003-05-21	No Floral Record
608	1	Andrenidae	Andrena	(Euandrena)	lawrencei		Cougar Knoll, 1.27 mi NW	2001-05-17	Amelanchier utahensis
609	1	Andrenidae	Andrena	(Euandrena)	nigrihirta		Cougar Knoll, 0.73 mi SSE	2002-04-29	Taraxacum officinale
610	2	Andrenidae	Andrena	(Euandrena)	nigrihirta		Cougar Knoll, 1.27 mi NW	2001-05-17	No Floral Record
611	1	Andrenidae	Andrena	(Euandrena)	nigrihirta		Cougar Knoll, 1.27 mi NW	2002-05-09	Taraxacum officinale
612	1	Andrenidae	Andrena	(Euandrena)	nigrihirta		Cougar Knoll, 1.28 mi SW	2001-05-18	No Floral Record
613	1	Andrenidae	Andrena	(Euandrena)	nigrihirta		Cougar Knoll, 1.28 mi SW	2001-05-31	Taraxacum officinale
614	1	Andrenidae	Andrena	(Euandrena)	nigrihirta		George Hollow, 0.22 mi SE	2001-05-30	Symphoricarpos oreophilus
615	1	Andrenidae	Andrena	(Euandrena)	nigrihirta		Georgie Hollow, 1 mi E	2000-05-15	No Floral Record
616	1	Andrenidae	Andrena	(Euandrena)	nigrihirta		Lake Canyon	2000-05-04	No Floral Record
617	1	Andrenidae	Andrena	(Euandrena)	nigrihirta		Lake Pasture	2000-05-04	No Floral Record
618	1	Andrenidae	Andrena	(Euandrena)	nigrihirta		Mudhole Spr., 0.08 mi NNW	2001-05-17	Taraxacum officinale
619	1	Andrenidae	Andrena	(Euandrena)	nigrihirta		Pool Hollow, 1.8 mi NE	2001-05-30	No Floral Record
620	1	Andrenidae	Andrena	(Euandrena)	nigrihirta		Pool Hollow, nr.	2002-05-08	Cryptantha sp.
621	1	Andrenidae	Andrena	(Euandrena)	sp. 5 (aff. auricoma)		Long Cyn, 0.8 mi NNW mouth	2001-05-10	Salix exigua
622	1	Andrenidae	Andrena	(Euandrena)	sp. 6 (aff. nigrihirta)		Cougar Knoll, 0.34 mi SW	2002-04-29	No Floral Record
623	1	Andrenidae	Andrena	(Euandrena)	sp. 6 (aff. nigrihirta)		Cougar Knoll, 1.27 mi NW	2002-04-29	Ribes sp.
624	1	Andrenidae	Andrena	(Euandrena)	sp. 6 (aff. nigrihirta)		Pool Hollow, nr.	2002-05-08	Taraxacum officinale
625	14	Andrenidae	Andrena	(Holandrena)	cressonii	infasciata	Cottonwood Creek	2002-05-05	Salix sp.
626	1	Andrenidae	Andrena	(Holandrena)	cressonii	infasciata	Henrieville Cr	2002-05-05	Salix sp.
627	1	Andrenidae	Andrena	(Holandrena)	cressonii	infasciata	Henrieville Creek	2001-05-01	Salix sp.
628	1	Andrenidae	Andrena	(Holandrena)	cressonii	infasciata	Lick Wash	2002-05-14	No Floral Record
629	1	Andrenidae	Andrena	(Holandrena)	cressonii	infasciata	Lick Wash	2002-05-14	Rhus trilobata
630	30	Andrenidae	Andrena	(Holandrena)	cressonii	infasciata	Paria River, jct Cottonwood Creek	2002-05-05	Tamarix sp.
631	1	Andrenidae	Andrena	(Leucandrena)	barbilabris		Billy Pasture, 0.4 mi N	2003-05-27	Descurainia sp.
632	3	Andrenidae	Andrena	(Leucandrena)	barbilabris		Billy Pasture, 0.95 mi NW	2003-06-13	No Floral Record
633	3	Andrenidae	Andrena	(Leucandrena)	barbilabris		Cottonwood Spr., 3.04 mi SSE	2003-05-13	No Floral Record
634	1	Andrenidae	Andrena	(Leucandrena)	barbilabris		Kitchen Corral Spr., 1.0 mi N	2003-05-28	Descurainia pinnata
635	1	Andrenidae	Andrena	(Leucandrena)	barbilabris		Kitchen Corral Spr., 1.0 mi N	2003-05-14	No Floral Record
636	6	Andrenidae	Andrena	(Leucandrena)	barbilabris		Kitchen Corral Spr., 1.0 mi N	2003-05-28	No Floral Record
637	1	Andrenidae	Andrena	(Leucandrena)	barbilabris		Kitchen Corral Spr., 1.0 mi N	2003-05-28	Ranunculus cymbalaria
638	1	Andrenidae	Andrena	(Leucandrena)	barbilabris		No Man's Mesa, 4.7 mi W	2001-04-27	Rhus sp.
639	1	Andrenidae	Andrena	(Melandrena)	cerasifolii		Alvey Wash	2000-06-06	Melilotus officinalis
640	1	Andrenidae	Andrena	(Melandrena)	cerasifolii		Bald Knoll, 4.19 mi S	2003-04-10	No Floral Record
641	1	Andrenidae	Andrena	(Melandrena)	cerasifolii		Butler Valley, 4.0 mi S	2003-06-12	Tamarix sp.
642	1	Andrenidae	Andrena	(Melandrena)	cerasifolii		Cougar Knoll, 1.28 mi SW	2001-06-15	Rosa woodsii
643	1	Andrenidae	Andrena	(Melandrena)	cerasifolii		Cougar Knoll, 1.33 mi SSW	2000-05-31	Senecio multilobatus
644	1	Andrenidae	Andrena	(Scaphandrena)	bruneri		Duffy Mesa, 1.8 mi NNW	2002-05-06	Salix exigua
645	1	Andrenidae	Andrena	(Scaphandrena)	nigricula		Duffy Mesa, 1.8 mi NNW	2002-05-06	Salix exigua
646	1	Andrenidae	Andrena	(Trachandrena)	striatifrons		Duffy Mesa, 1.8 mi NNW	2002-05-06	No Floral Record
647	2	Andrenidae	Andrena	(Melandrena)	cerasifolii		Escalante Riv. Jct Death Hollow, 1.1 mi W	2001-05-14	Tamarix sp.
648	1	Andrenidae	Andrena	(Melandrena)	cerasifolii		Escalante Riv., jct Death Hollow, 1.3 mi W	2001-04-30	Amelanchier utahensis
649	1	Andrenidae	Andrena	(Melandrena)	cerasifolii		Escalante Riv., jct Death Hollow, 1.3 mi W	2001-05-14	Tamarix sp.
650	2	Andrenidae	Andrena	(Melandrena)	cerasifolii		Escalante River, 1 mi W Hwy 12	2001-05-06	Amelanchier utahensis
651	1	Andrenidae	Andrena	(Melandrena)	cerasifolii		Escalante, 15 mi W	2000-06-20	No Floral Record
652	3	Andrenidae	Andrena	(Melandrena)	cerasifolii		Escalante, 15 mi W	2000-06-20	Stanleya pinnata
653	7	Andrenidae	Andrena	(Melandrena)	cerasifolii		Escalante, 15 mi W	2000-06-20	Tamarix sp.
654	1	Andrenidae	Andrena	(Melandrena)	cerasifolii		Georgie Hollow, 1 mi E	2000-05-29	No Floral Record
655	1	Andrenidae	Andrena	(Melandrena)	cerasifolii		Henrieville Cr	2002-05-05	Rhus trilobata
656	1	Andrenidae	Andrena	(Melandrena)	cerasifolii		Henrieville Spring, 0.5 mi N	2000-06-20	Tamarix sp.
657	1	Andrenidae	Andrena	(Melandrena)	cerasifolii		Left Hand Collet Cyn, 2.7 mi SE	2001-06-04	Purshia mexicana
658	1	Andrenidae	Perdita	(Perdita)	luteola		Long Canyon	2002-08-28	Chrysothamnus sp.
659	1	Andrenidae	Perdita	(Perdita)	n. sp. 1		Long Canyon	2002-08-28	Chrysothamnus sp.
660	2	Andrenidae	Andrena	(Melandrena)	cerasifolii		Long Cyn, 0.8 mi NNW mouth	2001-04-24	Salix sp.
661	1	Andrenidae	Andrena	(Melandrena)	cerasifolii		Water Cyn, 0.5 mi SE mouth	2001-05-10	Amelanchier utahensis
662	2	Andrenidae	Andrena	(Melandrena)	cerasifolii		White Point, 3.4 mi NNW	2001-06-04	Purshia mexicana
663	1	Andrenidae	Andrena	(Melandrena)	cerasifolii		Willow Spr., 4.7 mi NNE	2003-05-12	Salix exigua
664	3	Andrenidae	Andrena	(Melandrena)	lupinorum		Billy Pasture, 0.95 mi NW	2003-05-13	Amelanchier utahensis
665	1	Andrenidae	Andrena	(Melandrena)	lupinorum		Billy Pasture, 0.95 mi NW	2002-05-14	Cryptantha fendleri
666	1	Andrenidae	Andrena	(Melandrena)	lupinorum		Billy Pasture, 0.95 mi NW	2002-05-19	Cryptantha fendleri
667	1	Andrenidae	Andrena	(Melandrena)	lupinorum		Blackburn Cyn, mouth of	2001-05-30	No Floral Record
668	7	Andrenidae	Andrena	(Melandrena)	lupinorum		Blondie Knoll, 2.3 mi NW	2001-05-30	Calochortus nuttallii
669	1	Andrenidae	Andrena	(Melandrena)	lupinorum		Brigham Plains, 4.0 mi S	2001-06-06	Thelesperma subnudum
670	1	Andrenidae	Andrena	(Melandrena)	lupinorum		Burnt Ridge, 1 mi N	2003-05-21	Amelanchier utahensis
671	2	Andrenidae	Andrena	(Melandrena)	lupinorum		Burnt Ridge, 1 mi N	2003-05-21	Cryptantha humilis
672	2	Andrenidae	Andrena	(Melandrena)	lupinorum		Burnt Ridge, 1 mi N	2003-06-05	Cryptantha sp.
673	3	Andrenidae	Andrena	(Melandrena)	lupinorum		Burnt Ridge, 1 mi N	2003-05-21	No Floral Record
674	2	Andrenidae	Andrena	(Melandrena)	lupinorum		Burnt Ridge, 1 mi N	2001-05-29	No Floral Record
675	1	Andrenidae	Andrena	(Melandrena)	lupinorum		Burnt Ridge, 1 mi N	2003-05-21	Taraxacum officinale
676	1	Andrenidae	Andrena	(Melandrena)	lupinorum		Camp Spr., 1.5 mi SE	2003-06-12	Cryptantha sp.
677	3	Andrenidae	Andrena	(Melandrena)	lupinorum		Camp Spr., 1.5 mi SE	2003-05-30	Cryptantha sp.
678	1	Andrenidae	Andrena	(Melandrena)	lupinorum		Cougar Knoll, 0.2 mi NE	2002-05-05	Arctostaphylos patula
679	1	Andrenidae	Andrena	(Melandrena)	lupinorum		Cougar Knoll, 0.2 mi NE	2002-05-05	Artemisia tridentata
680	3	Andrenidae	Andrena	(Melandrena)	lupinorum		Cougar Knoll, 0.2 mi NE	2002-05-09	Cryptantha humilis
681	2	Andrenidae	Andrena	(Melandrena)	lupinorum		Cougar Knoll, 0.2 mi NE	2002-05-05	Mahonia fremontii
682	8	Andrenidae	Andrena	(Melandrena)	lupinorum		Cougar Knoll, 0.34 mi SW	2001-05-30	Brassicaceae sp.
683	5	Andrenidae	Andrena	(Melandrena)	lupinorum		Cougar Knoll, 0.34 mi SW	2002-05-09	Cryptantha humilis
684	1	Andrenidae	Andrena	(Melandrena)	lupinorum		Cougar Knoll, 0.34 mi SW	2000-05-31	Cryptantha pterocarya
685	1	Andrenidae	Andrena	(Melandrena)	lupinorum		Cougar Knoll, 0.34 mi SW	2001-05-17	Cryptantha sp.
686	5	Andrenidae	Andrena	(Melandrena)	lupinorum		Cougar Knoll, 0.34 mi SW	2001-05-30	Cryptantha sp.
687	1	Andrenidae	Andrena	(Melandrena)	lupinorum		Cougar Knoll, 0.34 mi SW	2001-05-17	Lupinus argenteus
688	3	Andrenidae	Andrena	(Melandrena)	lupinorum		Cougar Knoll, 0.34 mi SW	2001-05-30	Lupinus sp.
689	1	Andrenidae	Andrena	(Melandrena)	lupinorum		Cougar Knoll, 0.34 mi SW	2001-05-30	No Floral Record
690	7	Andrenidae	Andrena	(Melandrena)	lupinorum		Cougar Knoll, 0.34 mi SW	2000-05-31	No Floral Record
691	6	Andrenidae	Andrena	(Melandrena)	lupinorum		Cougar Knoll, 0.34 mi SW	2002-05-09	No Floral Record
692	1	Andrenidae	Andrena	(Melandrena)	lupinorum		Cougar Knoll, 0.34 mi SW	2002-05-09	No Floral Record
693	2	Andrenidae	Andrena	(Melandrena)	lupinorum		Cougar Knoll, 0.34 mi SW	2001-05-17	Taraxacum officinale
694	1	Andrenidae	Andrena	(Melandrena)	lupinorum		Cougar Knoll, 0.4 mi E	2001-05-31	Asteraceae sp. (yellow)
695	1	Andrenidae	Andrena	(Melandrena)	lupinorum		Cougar Knoll, 0.4 mi E	2003-05-21	Cryptantha sp.
696	11	Andrenidae	Andrena	(Melandrena)	lupinorum		Cougar Knoll, 0.4 mi E	2001-05-31	Cryptantha sp.
697	1	Andrenidae	Andrena	(Melandrena)	lupinorum		Cougar Knoll, 0.4 mi E	2001-05-31	Lupinus sericeus
698	11	Andrenidae	Andrena	(Melandrena)	lupinorum		Cougar Knoll, 0.4 mi E	2001-05-31	No Floral Record
699	8	Andrenidae	Andrena	(Melandrena)	lupinorum		Cougar Knoll, 0.4 mi E	2001-05-31	Phacelia sp.
700	3	Andrenidae	Andrena	(Melandrena)	lupinorum		Cougar Knoll, 0.4 mi E	2001-05-31	Sisymbrium altissimum
701	1	Andrenidae	Andrena	(Melandrena)	lupinorum		Cougar Knoll, 0.61 mi SSW	2001-05-17	Cryptantha sp.
702	1	Andrenidae	Andrena	(Melandrena)	lupinorum		Cougar Knoll, 0.61mi SSW	2003-05-21	Amelanchier utahensis
703	1	Andrenidae	Andrena	(Melandrena)	lupinorum		Cougar Knoll, 0.61mi SSW	2002-05-09	Lupinus argenteus
704	1	Andrenidae	Andrena	(Melandrena)	lupinorum		Cougar Knoll, 0.61mi SSW	2001-05-29	Lupinus sp.
705	1	Andrenidae	Andrena	(Melandrena)	lupinorum		Cougar Knoll, 0.61mi SSW	2001-05-30	Lupinus sp.
706	1	Andrenidae	Andrena	(Melandrena)	lupinorum		Cougar Knoll, 0.61mi SSW	2002-05-08	Mahonia fremontii
707	10	Andrenidae	Andrena	(Melandrena)	lupinorum		Cougar Knoll, 0.61mi SSW	2000-05-16	Malus sp.
708	1	Andrenidae	Andrena	(Melandrena)	lupinorum		Cougar Knoll, 0.61mi SSW	2001-05-17	No Floral Record
709	1	Andrenidae	Andrena	(Melandrena)	lupinorum		Cougar Knoll, 0.61mi SSW	2002-04-29	No Floral Record
710	1	Andrenidae	Andrena	(Melandrena)	lupinorum		Cougar Knoll, 0.61mi SSW	2001-05-30	No Floral Record
711	6	Andrenidae	Andrena	(Melandrena)	lupinorum		Cougar Knoll, 0.61mi SSW	2000-05-31	No Floral Record
712	13	Andrenidae	Andrena	(Melandrena)	lupinorum		Cougar Knoll, 0.61mi SSW	2003-06-05	No Floral Record
713	1	Andrenidae	Andrena	(Melandrena)	lupinorum		Cougar Knoll, 0.61mi SSW	2002-05-09	No Floral Record
714	1	Andrenidae	Andrena	(Melandrena)	lupinorum		Cougar Knoll, 0.61mi SSW	2000-05-31	Phacelia heterophylla
715	8	Andrenidae	Andrena	(Melandrena)	lupinorum		Cougar Knoll, 0.61mi SSW	2002-05-23	Philadelphus lewisii
716	1	Andrenidae	Andrena	(Melandrena)	lupinorum		Cougar Knoll, 0.61mi SSW	2002-05-09	Phlox sp.
717	4	Andrenidae	Andrena	(Melandrena)	lupinorum		Cougar Knoll, 0.61mi SSW	2002-04-29	Ribes leptanthum
718	3	Andrenidae	Andrena	(Melandrena)	lupinorum		Cougar Knoll, 0.61mi SSW	2002-05-09	Ribes leptanthum
719	4	Andrenidae	Andrena	(Melandrena)	lupinorum		Cougar Knoll, 0.61mi SSW	2002-05-23	Ribes sp.
720	3	Andrenidae	Andrena	(Melandrena)	lupinorum		Cougar Knoll, 0.61mi SSW	2002-05-09	Ribes sp.
721	4	Andrenidae	Andrena	(Melandrena)	lupinorum		Cougar Knoll, 0.61mi SSW	2000-05-31	Rosa woodsii
722	9	Andrenidae	Andrena	(Melandrena)	lupinorum		Cougar Knoll, 0.61mi SSW	2003-06-05	Sisymbrium altissimum
723	1	Andrenidae	Andrena	(Melandrena)	lupinorum		Cougar Knoll, 0.61mi SSW	2001-06-15	Sphaeralcea sp.
724	5	Andrenidae	Andrena	(Melandrena)	lupinorum		Cougar Knoll, 0.61mi SSW	2003-06-05	Symphoricarpos oreophilus
725	6	Andrenidae	Andrena	(Melandrena)	lupinorum		Cougar Knoll, 0.61mi SSW	2000-05-16	Taraxacum officinale
726	4	Andrenidae	Andrena	(Melandrena)	lupinorum		Cougar Knoll, 0.61mi SSW	2001-05-17	Taraxacum officinale
727	1	Andrenidae	Andrena	(Melandrena)	lupinorum		Cougar Knoll, 0.61mi SSW	2003-05-21	Taraxacum officinale
728	5	Andrenidae	Andrena	(Melandrena)	lupinorum		Cougar Knoll, 0.61mi SSW	2002-04-29	Taraxacum officinale
729	1	Andrenidae	Andrena	(Melandrena)	lupinorum		Cougar Knoll, 0.61mi SSW	2000-05-31	Taraxacum officinale
730	4	Andrenidae	Andrena	(Melandrena)	lupinorum		Cougar Knoll, 0.61mi SSW	2002-05-09	Taraxacum officinale
731	3	Andrenidae	Andrena	(Melandrena)	lupinorum		Cougar Knoll, 0.61mi SSW	2003-06-05	Vicia americana
732	8	Andrenidae	Andrena	(Melandrena)	lupinorum		Cougar Knoll, 0.62 mi SE	2001-05-16	No Floral Record
733	8	Andrenidae	Andrena	(Melandrena)	lupinorum		Cougar Knoll, 0.73 mi SSE	2001-05-18	Amelanchier utahensis
734	3	Andrenidae	Andrena	(Melandrena)	lupinorum		Cougar Knoll, 0.73 mi SSE	2003-05-21	Amelanchier utahensis
735	2	Andrenidae	Andrena	(Melandrena)	lupinorum		Cougar Knoll, 0.73 mi SSE	2001-05-18	Arctostaphylos patula
736	2	Andrenidae	Andrena	(Melandrena)	lupinorum		Cougar Knoll, 0.73 mi SSE	2001-05-31	Brassicaceae sp.
737	2	Andrenidae	Andrena	(Melandrena)	lupinorum		Cougar Knoll, 0.73 mi SSE	2001-05-31	Cryptantha sp.
738	2	Andrenidae	Andrena	(Melandrena)	lupinorum		Cougar Knoll, 0.73 mi SSE	2000-05-30	Erysimum asperum
739	1	Andrenidae	Andrena	(Melandrena)	lupinorum		Cougar Knoll, 0.73 mi SSE	2001-05-31	Lupinus sp.
740	2	Andrenidae	Andrena	(Melandrena)	lupinorum		Cougar Knoll, 0.73 mi SSE	2001-05-18	No Floral Record
741	15	Andrenidae	Andrena	(Melandrena)	lupinorum		Cougar Knoll, 0.73 mi SSE	2000-05-30	No Floral Record
742	19	Andrenidae	Andrena	(Melandrena)	lupinorum		Cougar Knoll, 0.73 mi SSE	2001-05-31	No Floral Record
743	6	Andrenidae	Andrena	(Melandrena)	lupinorum		Cougar Knoll, 0.73 mi SSE	2001-05-29	Symphoricarpos oreophilus
744	2	Andrenidae	Andrena	(Melandrena)	lupinorum		Cougar Knoll, 0.73 mi SSE	2003-05-21	Taraxacum officinale
745	7	Andrenidae	Andrena	(Melandrena)	lupinorum		Cougar Knoll, 0.73 mi SSE	2002-04-29	Taraxacum officinale
746	1	Andrenidae	Andrena	(Melandrena)	lupinorum		Cougar Knoll, 0.73 mi SSE	2001-05-31	Taraxacum officinale
747	1	Andrenidae	Andrena	(Melandrena)	lupinorum		Cougar Knoll, 0.73 mi SSE	2000-05-30	Tragopogon dubius
748	6	Andrenidae	Andrena	(Melandrena)	lupinorum		Cougar Knoll, 0.77 mi SSW	2000-05-16	Cryptantha flava
749	1	Andrenidae	Andrena	(Melandrena)	lupinorum		Cougar Knoll, 0.77 mi SSW	2000-05-31	Cryptantha flava
750	1	Andrenidae	Andrena	(Melandrena)	lupinorum		Cougar Knoll, 0.77 mi SSW	2000-05-31	Cryptantha pterocarya
751	1	Andrenidae	Andrena	(Melandrena)	lupinorum		Cougar Knoll, 0.77 mi SSW	2000-05-16	Cryptantha sp.
752	2	Andrenidae	Andrena	(Melandrena)	lupinorum		Cougar Knoll, 0.77 mi SSW	2000-05-16	Erysimum asperum
753	7	Andrenidae	Andrena	(Melandrena)	lupinorum		Cougar Knoll, 0.77 mi SSW	2000-05-16	No Floral Record
754	6	Andrenidae	Andrena	(Melandrena)	lupinorum		Cougar Knoll, 0.77 mi SSW	2000-05-31	No Floral Record
755	4	Andrenidae	Andrena	(Melandrena)	lupinorum		Cougar Knoll, 0.77 mi SSW	2000-05-31	Senecio multilobatus
756	1	Andrenidae	Andrena	(Melandrena)	lupinorum		Cougar Knoll, 0.97 mi NW	2002-05-09	Arctostaphylos patula
757	3	Andrenidae	Andrena	(Melandrena)	lupinorum		Cougar Knoll, 0.97 mi NW	2002-05-09	Cryptantha humilis
758	1	Andrenidae	Andrena	(Melandrena)	lupinorum		Cougar Knoll, 0.97 mi NW	2001-05-30	Cryptantha sp.
759	1	Andrenidae	Andrena	(Melandrena)	lupinorum		Cougar Knoll, 0.97 mi NW	2000-05-31	Cymopterus sp.
760	3	Andrenidae	Andrena	(Melandrena)	lupinorum		Cougar Knoll, 0.97 mi NW	2000-05-31	No Floral Record
761	1	Andrenidae	Andrena	(Melandrena)	lupinorum		Cougar Knoll, 0.97 mi NW	2000-05-31	Phacelia heterophylla
762	1	Andrenidae	Andrena	(Melandrena)	lupinorum		Cougar Knoll, 0.97 mi NW	2000-05-31	Senecio multilobatus
763	9	Andrenidae	Andrena	(Melandrena)	lupinorum		Cougar Knoll, 0.97 mi NW	2001-05-30	Symphoricarpos oreophilus
764	12	Andrenidae	Andrena	(Melandrena)	lupinorum		Cougar Knoll, 0.97 mi SSE	2002-05-09	Amelanchier utahensis
765	1	Andrenidae	Andrena	(Melandrena)	lupinorum		Cougar Knoll, 0.97 mi SSE	2001-05-18	Artemisia tridentata
766	2	Andrenidae	Andrena	(Melandrena)	lupinorum		Cougar Knoll, 0.97 mi SSE	2002-05-09	Cryptantha humilis
767	1	Andrenidae	Andrena	(Melandrena)	lupinorum		Cougar Knoll, 0.97 mi SSE	2001-05-31	Cryptantha sp.
768	4	Andrenidae	Andrena	(Melandrena)	lupinorum		Cougar Knoll, 0.97 mi SSE	2002-05-09	Cryptantha sp.
769	1	Andrenidae	Andrena	(Melandrena)	lupinorum		Cougar Knoll, 0.97 mi SSE	2000-05-30	Euphorbia brachycera
770	4	Andrenidae	Andrena	(Melandrena)	lupinorum		Cougar Knoll, 0.97 mi SSE	2002-05-09	Euphorbia brachycera
771	1	Andrenidae	Andrena	(Melandrena)	lupinorum		Cougar Knoll, 0.97 mi SSE	2001-05-31	Lesquerella sp.
772	2	Andrenidae	Andrena	(Melandrena)	lupinorum		Cougar Knoll, 0.97 mi SSE	2000-05-30	Lupinus argenteus
773	1	Andrenidae	Andrena	(Melandrena)	lupinorum		Cougar Knoll, 0.97 mi SSE	2001-05-31	Lupinus argenteus
774	4	Andrenidae	Andrena	(Melandrena)	lupinorum		Cougar Knoll, 0.97 mi SSE	2001-05-18	No Floral Record
775	4	Andrenidae	Andrena	(Melandrena)	lupinorum		Cougar Knoll, 0.97 mi SSE	2000-05-30	No Floral Record
776	5	Andrenidae	Andrena	(Melandrena)	lupinorum		Cougar Knoll, 0.97 mi SSE	2001-05-31	No Floral Record
777	16	Andrenidae	Andrena	(Melandrena)	lupinorum		Cougar Knoll, 0.97 mi SSE	2002-05-09	No Floral Record
778	1	Andrenidae	Andrena	(Melandrena)	lupinorum		Cougar Knoll, 0.97 mi SSE	2001-05-18	Ribes sp.
779	4	Andrenidae	Andrena	(Melandrena)	lupinorum		Cougar Knoll, 0.97 mi SSE	2000-05-30	Senecio multilobatus
780	2	Andrenidae	Andrena	(Melandrena)	lupinorum		Cougar Knoll, 0.97 mi SSE	2001-05-18	Taraxacum officinale
781	3	Andrenidae	Andrena	(Melandrena)	lupinorum		Cougar Knoll, 0.97 mi SSE	2002-04-29	Taraxacum officinale
782	2	Andrenidae	Andrena	(Melandrena)	lupinorum		Cougar Knoll, 0.97 mi SSE	2003-06-05	Taraxacum officinale
783	5	Andrenidae	Andrena	(Melandrena)	lupinorum		Cougar Knoll, 0.97 mi SSE	2001-05-31	Thelypodiopsis divaricata
784	2	Andrenidae	Andrena	(Melandrena)	lupinorum		Cougar Knoll, 1.27 mi NW	2001-05-17	Cryptantha flavoculata
785	7	Andrenidae	Andrena	(Melandrena)	lupinorum		Cougar Knoll, 1.27 mi NW	2001-05-30	Cryptantha sp.
786	7	Andrenidae	Andrena	(Melandrena)	lupinorum		Cougar Knoll, 1.27 mi NW	2001-05-30	Cryptantha sp.
787	1	Andrenidae	Andrena	(Melandrena)	lupinorum		Cougar Knoll, 1.27 mi NW	2001-05-17	Gilia inconspicua
788	1	Andrenidae	Andrena	(Melandrena)	lupinorum		Cougar Knoll, 1.27 mi NW	2001-05-17	No Floral Record
789	1	Andrenidae	Andrena	(Melandrena)	lupinorum		Cougar Knoll, 1.27 mi NW	2001-05-30	No Floral Record
790	1	Andrenidae	Andrena	(Melandrena)	lupinorum		Cougar Knoll, 1.27 mi NW	2002-05-09	Ribes leptanthum
791	2	Andrenidae	Andrena	(Melandrena)	lupinorum		Cougar Knoll, 1.27 mi NW	2002-04-29	Ribes sp.
792	5	Andrenidae	Andrena	(Melandrena)	lupinorum		Cougar Knoll, 1.27 mi NW	2001-05-30	Symphoricarpos oreophilus
793	1	Andrenidae	Andrena	(Melandrena)	lupinorum		Cougar Knoll, 1.27 mi NW	2001-05-17	Taraxacum officinale
794	1	Andrenidae	Andrena	(Melandrena)	lupinorum		Cougar Knoll, 1.27 mi NW	2002-05-09	Taraxacum officinale
795	10	Andrenidae	Andrena	(Melandrena)	lupinorum		Cougar Knoll, 1.28 mi SW	2001-05-18	Acer sp.
796	1	Andrenidae	Andrena	(Melandrena)	lupinorum		Cougar Knoll, 1.28 mi SW	2001-05-18	Amelanchier utahensis
797	1	Andrenidae	Andrena	(Melandrena)	lupinorum		Cougar Knoll, 1.28 mi SW	2001-05-31	Crepis sp.
798	1	Andrenidae	Andrena	(Melandrena)	lupinorum		Cougar Knoll, 1.28 mi SW	2001-05-31	Lupinus argenteus
799	1	Andrenidae	Andrena	(Melandrena)	lupinorum		Cougar Knoll, 1.28 mi SW	2001-05-31	Lupinus sp.
800	1	Andrenidae	Andrena	(Melandrena)	lupinorum		Cougar Knoll, 1.28 mi SW	2001-06-15	No Floral Record
801	1	Andrenidae	Andrena	(Melandrena)	lupinorum		Cougar Knoll, 1.28 mi SW	2001-05-18	No Floral Record
802	2	Andrenidae	Andrena	(Melandrena)	lupinorum		Cougar Knoll, 1.28 mi SW	2000-05-31	No Floral Record
803	6	Andrenidae	Andrena	(Melandrena)	lupinorum		Cougar Knoll, 1.28 mi SW	2001-05-31	No Floral Record
804	2	Andrenidae	Andrena	(Melandrena)	lupinorum		Cougar Knoll, 1.28 mi SW	2000-05-31	Rosa sp.
805	1	Andrenidae	Andrena	(Melandrena)	lupinorum		Cougar Knoll, 1.28 mi SW	2000-05-16	Taraxacum officinale
806	2	Andrenidae	Andrena	(Melandrena)	lupinorum		Cougar Knoll, 1.28 mi SW	2001-05-18	Taraxacum officinale
807	2	Andrenidae	Andrena	(Melandrena)	lupinorum		Cougar Knoll, 1.28 mi SW	2002-05-23	Taraxacum officinale
808	2	Andrenidae	Andrena	(Melandrena)	lupinorum		Cougar Knoll, 1.28 mi SW	2001-05-31	Taraxacum officinale
809	2	Andrenidae	Andrena	(Melandrena)	lupinorum		Cougar Knoll, 1.28 mi SW	2002-05-08	Taraxacum officinale
810	1	Andrenidae	Andrena	(Melandrena)	lupinorum		Cougar Knoll, 1.3 mi SSW	2000-05-31	Cryptantha pterocarya
811	3	Andrenidae	Andrena	(Melandrena)	lupinorum		Cougar Knoll, 1.3 mi SSW	2000-05-31	No Floral Record
812	3	Andrenidae	Andrena	(Melandrena)	lupinorum		Cougar Knoll, 1.3 mi SSW	2000-05-31	Senecio multilobatus
813	1	Andrenidae	Andrena	(Melandrena)	lupinorum		Cougar Knoll, 1.32 mi SSW	2002-05-23	Amelanchier utahensis
814	1	Andrenidae	Andrena	(Melandrena)	lupinorum		Cougar Knoll, 1.32 mi SSW	2000-05-30	Asteraceae sp. (yellow)
815	2	Andrenidae	Andrena	(Melandrena)	lupinorum		Cougar Knoll, 1.32 mi SSW	2001-05-30	Brassicaceae sp.
816	2	Andrenidae	Andrena	(Melandrena)	lupinorum		Cougar Knoll, 1.32 mi SSW	2000-05-16	Cryptantha flava
817	6	Andrenidae	Andrena	(Melandrena)	lupinorum		Cougar Knoll, 1.32 mi SSW	2000-05-16	Cryptantha pterocarya
818	7	Andrenidae	Andrena	(Melandrena)	lupinorum		Cougar Knoll, 1.32 mi SSW	2000-05-30	Cryptantha pterocarya
819	2	Andrenidae	Andrena	(Melandrena)	lupinorum		Cougar Knoll, 1.32 mi SSW	2000-05-16	Erysimum asperum
820	1	Andrenidae	Andrena	(Melandrena)	lupinorum		Cougar Knoll, 1.32 mi SSW	2000-05-30	Hymenopappus filifolius
821	1	Andrenidae	Andrena	(Melandrena)	lupinorum		Cougar Knoll, 1.32 mi SSW	2000-05-16	Lupinus argenteus
822	1	Andrenidae	Andrena	(Melandrena)	lupinorum		Cougar Knoll, 1.32 mi SSW	2002-05-08	Lupinus argenteus
823	1	Andrenidae	Andrena	(Melandrena)	lupinorum		Cougar Knoll, 1.32 mi SSW	2000-05-30	Lupinus sp.
824	1	Andrenidae	Andrena	(Melandrena)	lupinorum		Cougar Knoll, 1.32 mi SSW	2000-05-16	No Floral Record
825	5	Andrenidae	Andrena	(Melandrena)	lupinorum		Cougar Knoll, 1.32 mi SSW	2001-05-17	No Floral Record
826	1	Andrenidae	Andrena	(Melandrena)	lupinorum		Cougar Knoll, 1.32 mi SSW	2003-05-21	No Floral Record
827	1	Andrenidae	Andrena	(Melandrena)	lupinorum		Cougar Knoll, 1.32 mi SSW	2002-05-23	No Floral Record
828	1	Andrenidae	Andrena	(Melandrena)	lupinorum		Cougar Knoll, 1.32 mi SSW	2001-05-03	No Floral Record
829	8	Andrenidae	Andrena	(Melandrena)	lupinorum		Cougar Knoll, 1.32 mi SSW	2000-05-30	No Floral Record
830	5	Andrenidae	Andrena	(Melandrena)	lupinorum		Cougar Knoll, 1.32 mi SSW	2001-05-30	No Floral Record
831	9	Andrenidae	Andrena	(Melandrena)	lupinorum		Cougar Knoll, 1.32 mi SSW	2003-06-05	No Floral Record
832	1	Andrenidae	Andrena	(Melandrena)	lupinorum		Cougar Knoll, 1.32 mi SSW	2001-06-15	Potentilla gracilis
833	1	Andrenidae	Andrena	(Melandrena)	lupinorum		Cougar Knoll, 1.32 mi SSW	2003-06-05	Rosa woodsii
834	4	Andrenidae	Andrena	(Melandrena)	lupinorum		Cougar Knoll, 1.32 mi SSW	2000-05-30	Senecio multilobatus
835	2	Andrenidae	Andrena	(Melandrena)	lupinorum		Cougar Knoll, 1.32 mi SSW	2003-06-05	Sisymbrium altissimum
836	4	Andrenidae	Andrena	(Melandrena)	lupinorum		Cougar Knoll, 1.32 mi SSW	2000-05-16	Taraxacum officinale
837	6	Andrenidae	Andrena	(Melandrena)	lupinorum		Cougar Knoll, 1.32 mi SSW	2001-05-17	Taraxacum officinale
838	3	Andrenidae	Andrena	(Melandrena)	lupinorum		Cougar Knoll, 1.32 mi SSW	2003-05-21	Taraxacum officinale
839	2	Andrenidae	Andrena	(Melandrena)	lupinorum		Cougar Knoll, 1.32 mi SSW	2002-05-08	Taraxacum officinale
840	1	Andrenidae	Andrena	(Melandrena)	lupinorum		Cougar Knoll, 1.32 mi SSW	2002-05-09	Taraxacum officinale
841	1	Andrenidae	Andrena	(Melandrena)	lupinorum		Cougar Knoll, 1.32 mi SSW	2001-05-30	Thelypodiopsis divaricata
842	1	Andrenidae	Andrena	(Melandrena)	lupinorum		Cougar Knoll, 1.32 mi SSW	2001-05-30	Townsendia incana
843	1	Andrenidae	Andrena	(Melandrena)	lupinorum		Cougar Knoll, 1.33 mi NW	2000-05-31	Cymopterus lemmonii
844	3	Andrenidae	Andrena	(Melandrena)	lupinorum		Cougar Knoll, 1.33 mi SSW	2000-05-16	Cryptantha sp.
845	3	Andrenidae	Andrena	(Melandrena)	lupinorum		Cougar Knoll, 1.33 mi SSW	2000-05-16	Erysimum asperum
846	1	Andrenidae	Andrena	(Melandrena)	lupinorum		Cougar Knoll, 1.33 mi SSW	2000-05-31	Erysimum asperum
847	1	Andrenidae	Andrena	(Melandrena)	lupinorum		Cougar Knoll, 1.33 mi SSW	2000-05-16	No Floral Record
848	2	Andrenidae	Andrena	(Melandrena)	lupinorum		Cougar Knoll, near	2000-05-30	Cryptantha pterocarya
849	1	Andrenidae	Andrena	(Trachandrena)	zionensis		Duffy Mesa, 1.8 mi NNW	2003-05-19	Salix exigua
850	1	Andrenidae	Andrena	(Melandrena)	lupinorum		Dunham Wash	2003-06-09	Argemone sp.
851	7	Andrenidae	Andrena	(Melandrena)	lupinorum		Gates Draw, 0.5 mi SE	2001-05-17	No Floral Record
852	6	Andrenidae	Andrena	(Melandrena)	lupinorum		George Hollow, 0.12 mi ESE	2002-05-08	Mahonia fremontii
853	3	Andrenidae	Andrena	(Melandrena)	lupinorum		George Hollow, 0.12 mi ESE	2000-05-30	No Floral Record
854	9	Andrenidae	Andrena	(Melandrena)	lupinorum		George Hollow, 0.22 mi SE	2001-05-18	Amelanchier utahensis
855	1	Andrenidae	Andrena	(Melandrena)	lupinorum		George Hollow, 0.22 mi SE	2002-05-08	Artemisia tridentata
856	6	Andrenidae	Andrena	(Melandrena)	lupinorum		George Hollow, 0.22 mi SE	2001-05-30	Cryptantha sp.
857	1	Andrenidae	Andrena	(Melandrena)	lupinorum		George Hollow, 0.22 mi SE	2001-05-30	Lupinus argenteus
858	2	Andrenidae	Andrena	(Melandrena)	lupinorum		George Hollow, 0.22 mi SE	2001-05-18	Mahonia fremontii
859	2	Andrenidae	Andrena	(Melandrena)	lupinorum		George Hollow, 0.22 mi SE	2001-05-30	Mahonia fremontii
860	1	Andrenidae	Andrena	(Melandrena)	lupinorum		George Hollow, 0.22 mi SE	2001-06-14	No Floral Record
861	2	Andrenidae	Andrena	(Melandrena)	lupinorum		George Hollow, 0.22 mi SE	2001-05-18	No Floral Record
862	7	Andrenidae	Andrena	(Melandrena)	lupinorum		George Hollow, 0.22 mi SE	2000-05-30	No Floral Record
863	4	Andrenidae	Andrena	(Melandrena)	lupinorum		George Hollow, 0.22 mi SE	2001-05-30	No Floral Record
864	1	Andrenidae	Andrena	(Melandrena)	lupinorum		George Hollow, 0.22 mi SE	2000-05-30	Oenothera sp.
865	3	Andrenidae	Andrena	(Melandrena)	lupinorum		George Hollow, 0.22 mi SE	2002-05-08	Rhus trilobata
866	2	Andrenidae	Andrena	(Melandrena)	lupinorum		George Hollow, 0.22 mi SE	2001-06-14	Rosa woodsii
867	14	Andrenidae	Andrena	(Melandrena)	lupinorum		George Hollow, 0.22 mi SE	2001-05-30	Symphoricarpos oreophilus
868	2	Andrenidae	Andrena	(Melandrena)	lupinorum		George Hollow, 0.22 mi SE	2001-05-30	Taraxacum officinale
869	1	Andrenidae	Andrena	(Melandrena)	lupinorum		Georgie Hollow, 0.6 mi NE	2003-06-05	Asteraceae sp. (yellow)
870	4	Andrenidae	Andrena	(Melandrena)	lupinorum		Georgie Hollow, 0.6 mi NE	2002-05-08	Cryptantha humilis
871	2	Andrenidae	Andrena	(Melandrena)	lupinorum		Georgie Hollow, 0.6 mi NE	2001-05-18	Cryptantha sp.
872	14	Andrenidae	Andrena	(Melandrena)	lupinorum		Georgie Hollow, 0.6 mi NE	2001-05-29	Cryptantha sp.
873	10	Andrenidae	Andrena	(Melandrena)	lupinorum		Georgie Hollow, 0.6 mi NE	2001-05-29	No Floral Record
874	9	Andrenidae	Andrena	(Melandrena)	lupinorum		Georgie Hollow, 0.6 mi NE	2003-06-05	No Floral Record
875	3	Andrenidae	Andrena	(Melandrena)	lupinorum		Georgie Hollow, 0.6 mi NE	2002-05-08	No Floral Record
876	1	Andrenidae	Andrena	(Melandrena)	lupinorum		Georgie Hollow, 0.6 mi NE	2003-06-05	Senecio douglasii
877	4	Andrenidae	Andrena	(Melandrena)	lupinorum		Georgie Hollow, 1 mi E	2000-05-15	Cryptantha flava
878	4	Andrenidae	Andrena	(Melandrena)	lupinorum		Georgie Hollow, 1 mi E	2000-05-29	Cryptantha pterocarya
879	2	Andrenidae	Andrena	(Melandrena)	lupinorum		Georgie Hollow, 1 mi E	2000-05-04	Cryptantha pterocarya
880	1	Andrenidae	Andrena	(Melandrena)	lupinorum		Georgie Hollow, 1 mi E	2000-05-16	Erysimum asperum
881	18	Andrenidae	Andrena	(Melandrena)	lupinorum		Georgie Hollow, 1 mi E	2000-05-15	No Floral Record
882	11	Andrenidae	Andrena	(Melandrena)	lupinorum		Georgie Hollow, 1 mi E	2000-05-29	No Floral Record
883	3	Andrenidae	Andrena	(Melandrena)	lupinorum		Georgie Hollow, 1 mi E	2002-05-08	No Floral Record
884	1	Andrenidae	Andrena	(Melandrena)	lupinorum		Georgie Hollow, 1 mi E	2000-05-29	Senecio multilobatus
885	1	Andrenidae	Andrena	(Melandrena)	lupinorum		Georgie Hollow, 2.3 mi E of head	2001-05-29	Artemisia tridentata
886	1	Andrenidae	Andrena	(Melandrena)	lupinorum		Georgie Hollow, 2.3 mi E of head	2001-05-29	Cryptantha sp.
887	1	Andrenidae	Andrena	(Melandrena)	lupinorum		Georgie Hollow, 2.3 mi E of head	2001-05-29	Lupinus argenteus
888	1	Andrenidae	Andrena	(Melandrena)	lupinorum		Impossible Peak, 0.7 mi SE	2003-05-17	Amelanchier utahensis
889	4	Andrenidae	Andrena	(Melandrena)	lupinorum		Impossible Peak, 0.7 mi SE	2003-05-17	Mahonia fremontii
890	1	Andrenidae	Andrena	(Melandrena)	lupinorum		Kitchen Corral Spr., 1.0 mi N	2003-05-14	Amelanchier utahensis
891	1	Andrenidae	Andrena	(Melandrena)	lupinorum		Lake Canyon	2001-05-30	Brassicaceae sp.
892	6	Andrenidae	Andrena	(Melandrena)	lupinorum		Lake Canyon	2001-05-31	Brassicaceae sp.
893	6	Andrenidae	Andrena	(Melandrena)	lupinorum		Lake Canyon	2001-05-31	Brassicaceae sp.
894	4	Andrenidae	Andrena	(Melandrena)	lupinorum		Lake Canyon	2001-05-31	Cryptantha flava
895	1	Andrenidae	Andrena	(Melandrena)	lupinorum		Lake Canyon	2000-05-04	Cryptantha flava
896	4	Andrenidae	Andrena	(Melandrena)	lupinorum		Lake Canyon	2001-05-31	Cryptantha sp.
897	2	Andrenidae	Andrena	(Melandrena)	lupinorum		Lake Canyon	2001-05-31	Erysimum asperum
898	1	Andrenidae	Andrena	(Melandrena)	lupinorum		Lake Canyon	2001-05-31	Lupinus argenteus
899	16	Andrenidae	Andrena	(Melandrena)	lupinorum		Lake Canyon	2001-05-31	Lupinus sp.
900	3	Andrenidae	Andrena	(Melandrena)	lupinorum		Lake Canyon	2001-05-29	No Floral Record
901	9	Andrenidae	Andrena	(Melandrena)	lupinorum		Lake Canyon	2001-05-31	No Floral Record
902	1	Andrenidae	Andrena	(Melandrena)	lupinorum		Lake Canyon	2002-05-08	No Floral Record
903	8	Andrenidae	Andrena	(Melandrena)	lupinorum		Lake Canyon	2000-05-15	No Floral Record
904	4	Andrenidae	Andrena	(Melandrena)	lupinorum		Lake Canyon	2000-05-30	No Floral Record
905	5	Andrenidae	Andrena	(Melandrena)	lupinorum		Lake Canyon	2000-05-04	No Floral Record
906	1	Andrenidae	Andrena	(Melandrena)	lupinorum		Lake Canyon	2001-05-31	No Floral Record
907	6	Andrenidae	Andrena	(Melandrena)	lupinorum		Lake Canyon	2001-05-18	Taraxacum officinale
908	1	Andrenidae	Andrena	(Melandrena)	lupinorum		Lake Canyon	2001-05-18	Taraxacum officinale
909	3	Andrenidae	Andrena	(Melandrena)	lupinorum		Lake Canyon	2001-05-31	Thelypodiopsis divaricata
910	2	Andrenidae	Andrena	(Melandrena)	lupinorum		Lake Canyon	2001-05-31	Thelypodiopsis divaricata
911	1	Andrenidae	Andrena	(Melandrena)	lupinorum		Lake Canyon	2001-05-31	Zigadenus elegans
912	3	Andrenidae	Andrena	(Melandrena)	lupinorum		Lake Draw, 0.3 mi SW	2001-05-18	Cryptantha sp.
913	1	Andrenidae	Andrena	(Melandrena)	lupinorum		Lake Draw, 0.3 mi SW	2001-05-18	Erysimum asperum
914	1	Andrenidae	Andrena	(Melandrena)	lupinorum		Lake Draw, 0.3 mi SW	2001-05-18	Lupinus sp.
915	2	Andrenidae	Andrena	(Melandrena)	lupinorum		Lake Draw, 0.45 mi SSW	2001-05-18	Delphinium nuttallianum
916	1	Andrenidae	Andrena	(Melandrena)	lupinorum		Lake Pasture	2000-05-04	No Floral Record
917	4	Andrenidae	Andrena	(Melandrena)	lupinorum		Lake Pasture, 0.86 mi SW	2001-05-30	Cryptantha sp.
918	4	Andrenidae	Andrena	(Melandrena)	lupinorum		Lake Pasture, 0.86 mi SW	2001-05-30	No Floral Record
919	2	Andrenidae	Andrena	(Melandrena)	lupinorum		Lick Wash	2002-05-14	Clematis columbiana
920	1	Andrenidae	Andrena	(Melandrena)	lupinorum		Lick Wash	2003-05-13	Cryptantha sp.
921	1	Andrenidae	Andrena	(Melandrena)	lupinorum		Lick Wash	2002-05-14	Mahonia fremontii
922	2	Andrenidae	Andrena	(Melandrena)	lupinorum		Lick Wash	2003-05-13	No Floral Record
923	1	Andrenidae	Andrena	(Melandrena)	lupinorum		Lick Wash	2003-06-09	No Floral Record
924	2	Andrenidae	Andrena	(Melandrena)	lupinorum		Lick Wash	2002-05-03	Rhus aromatica
925	2	Andrenidae	Andrena	(Melandrena)	lupinorum		Lick Wash	2003-05-13	Rhus trilobata
926	4	Andrenidae	Andrena	(Melandrena)	lupinorum		Lick Wash	2002-05-03	Rhus trilobata
927	1	Andrenidae	Andrena	(Melandrena)	lupinorum		Lick Wash	2003-06-09	Rosa woodsii
928	2	Andrenidae	Andrena	(Melandrena)	lupinorum		Llewellyn Cyn.	2001-05-17	No Floral Record
929	3	Andrenidae	Andrena	(Melandrena)	lupinorum		Llewellyn Spr.	2001-05-17	No Floral Record
930	2	Andrenidae	Andrena	(Melandrena)	lupinorum		Llewellyn Spr., 0.6 mi ESE	2001-05-17	No Floral Record
931	2	Andrenidae	Andrena	(Melandrena)	lupinorum		Llewellyn Spr., 0.6 mi ESE	2001-05-30	No Floral Record
932	6	Andrenidae	Andrena	(Melandrena)	lupinorum		Mudhole Cyn, head	2001-05-30	No Floral Record
933	1	Andrenidae	Andrena	(Melandrena)	lupinorum		Mudhole Spr., 0.08 mi NNW	2001-05-30	Cleome lutea
934	2	Andrenidae	Andrena	(Melandrena)	lupinorum		Mudhole Spr., 0.08 mi NNW	2001-05-17	Lupinus sp.
935	3	Andrenidae	Andrena	(Melandrena)	lupinorum		Mudhole Spr., 0.08 mi NNW	2001-05-30	No Floral Record
936	8	Andrenidae	Andrena	(Melandrena)	lupinorum		Mudhole Spr., 0.08 mi NNW	2001-05-30	Philadelphus microphyllus
937	1	Andrenidae	Andrena	(Melandrena)	lupinorum		Mudhole Spr., 0.08 mi NNW	2001-05-17	Taraxacum officinale
938	9	Andrenidae	Andrena	(Melandrena)	lupinorum		Mudhole Spr., 0.22 mi N	2001-05-17	Amelanchier utahensis
939	1	Andrenidae	Andrena	(Melandrena)	lupinorum		Mudhole Spr., 0.22 mi N	2001-05-17	No Floral Record
940	1	Andrenidae	Andrena	(Melandrena)	lupinorum		Pet Hollow	2003-05-12	Amelanchier utahensis
941	1	Andrenidae	Andrena	(Melandrena)	lupinorum		Pet Hollow	2003-05-12	Lesquerella intermedia
942	1	Andrenidae	Andrena	(Melandrena)	lupinorum		Pioneer Mesa, 2.3 mi E	2003-05-30	No Floral Record
943	4	Andrenidae	Andrena	(Melandrena)	lupinorum		Pleasant Grove Springs, 0.2 mi W	2000-05-31	Linum perenne
944	9	Andrenidae	Andrena	(Melandrena)	lupinorum		Pleasant Grove Springs, 0.2 mi W	2000-05-30	No Floral Record
945	7	Andrenidae	Andrena	(Melandrena)	lupinorum		Pleasant Grove Springs, 0.5 mi E	2001-05-29	Cryptantha sp.
946	1	Andrenidae	Andrena	(Melandrena)	lupinorum		Pleasant Grove Springs, 0.5 mi E	2001-05-29	Erysimum asperum
947	6	Andrenidae	Andrena	(Melandrena)	lupinorum		Pleasant Grove Springs, 0.5 mi E	2001-05-29	No Floral Record
948	1	Andrenidae	Andrena	(Melandrena)	lupinorum		Pleasant Grove Springs, 0.5 mi E	2001-05-30	No Floral Record
949	1	Andrenidae	Andrena	(Melandrena)	lupinorum		Pleasant Grove Springs, 0.5 mi E	2002-05-08	No Floral Record
950	1	Andrenidae	Andrena	(Melandrena)	lupinorum		Pleasant Grove Springs, 0.5 mi E	2001-05-18	Taraxacum officinale
951	9	Andrenidae	Andrena	(Melandrena)	lupinorum		Pocket Hollow Spr., 1.3 mi NW	2001-05-17	No Floral Record
952	5	Andrenidae	Andrena	(Melandrena)	lupinorum		Pocket Hollow Springs, 0.25 mi E	2001-05-16	No Floral Record
953	2	Andrenidae	Andrena	(Melandrena)	lupinorum		Pocket Hollow Springs, 0.25 mi E	2001-05-17	No Floral Record
954	6	Andrenidae	Andrena	(Melandrena)	lupinorum		Pool Hollow, 0.76 mi ENE	2001-05-30	Cryptantha sp.
955	1	Andrenidae	Andrena	(Melandrena)	lupinorum		Pool Hollow, 0.76 mi ENE	2001-05-30	No Floral Record
956	4	Andrenidae	Andrena	(Melandrena)	lupinorum		Pool Hollow, 1.8 mi NE	2001-05-30	No Floral Record
957	1	Andrenidae	Andrena	(Melandrena)	lupinorum		Pool Hollow, nr.	2001-05-30	Agoseris glauca
958	2	Andrenidae	Andrena	(Melandrena)	lupinorum		Pool Hollow, nr.	2001-05-30	Brassicaceae sp.
959	8	Andrenidae	Andrena	(Melandrena)	lupinorum		Pool Hollow, nr.	2001-05-30	Cleome lutea
960	2	Andrenidae	Andrena	(Melandrena)	lupinorum		Pool Hollow, nr.	2002-05-23	Cryptantha humilis
961	14	Andrenidae	Andrena	(Melandrena)	lupinorum		Pool Hollow, nr.	2002-05-08	Cryptantha humilis
962	1	Andrenidae	Andrena	(Melandrena)	lupinorum		Pool Hollow, nr.	2003-05-21	Cryptantha sp.
963	8	Andrenidae	Andrena	(Melandrena)	lupinorum		Pool Hollow, nr.	2002-05-08	Cryptantha sp.
964	4	Andrenidae	Andrena	(Melandrena)	lupinorum		Pool Hollow, nr.	2001-05-30	Cryptantha sp.
965	1	Andrenidae	Andrena	(Melandrena)	lupinorum		Pool Hollow, nr.	2002-05-23	Descurainia sophia
966	8	Andrenidae	Andrena	(Melandrena)	lupinorum		Pool Hollow, nr.	2003-05-21	Euphorbia brachycera
967	1	Andrenidae	Andrena	(Melandrena)	lupinorum		Pool Hollow, nr.	2003-05-21	Euphorbia brachycera
968	1	Andrenidae	Andrena	(Melandrena)	lupinorum		Pool Hollow, nr.	2001-05-30	Lathyrus brachycalyx
969	1	Andrenidae	Andrena	(Melandrena)	lupinorum		Pool Hollow, nr.	2002-05-23	Lupinus argenteus
970	8	Andrenidae	Andrena	(Melandrena)	lupinorum		Pool Hollow, nr.	2001-05-30	Lupinus argenteus
971	3	Andrenidae	Andrena	(Melandrena)	lupinorum		Pool Hollow, nr.	2002-05-23	No Floral Record
972	8	Andrenidae	Andrena	(Melandrena)	lupinorum		Pool Hollow, nr.	2001-05-30	No Floral Record
973	1	Andrenidae	Andrena	(Melandrena)	lupinorum		Pool Hollow, nr.	2002-05-08	No Floral Record
974	8	Andrenidae	Andrena	(Melandrena)	lupinorum		Pool Hollow, nr.	2002-05-08	Phlox longifolia
975	11	Andrenidae	Andrena	(Melandrena)	lupinorum		Pool Hollow, nr.	2002-05-08	Taraxacum officinale
976	1	Andrenidae	Andrena	(Melandrena)	lupinorum		Red Wash, 2.6 mi SSE Carly Knoll	2001-05-23	Cryptantha sp.
977	1	Andrenidae	Andrena	(Melandrena)	lupinorum		Red Wash, 2.6 mi SSE Carly Knoll	2001-06-06	No Floral Record
978	1	Andrenidae	Andrena	(Melandrena)	lupinorum		Red Wash, 2.7 mi SSE Carly Knoll	2001-05-23	Cryptantha abata
979	1	Andrenidae	Andrena	(Melandrena)	lupinorum		Willis Creek	2003-05-13	Hymenoxys acaulis
980	6	Andrenidae	Andrena	(Melandrena)	lupinorum		Willis Creek, 4.3 mi S, Sheep Creek Flat	2003-05-13	Amelanchier utahensis
981	3	Andrenidae	Andrena	(Melandrena)	lupinorum		Willis Creek, 4.3 mi S, Sheep Creek Flat	2003-05-13	Mahonia fremontii
982	1	Andrenidae	Andrena	(Melandrena)	lupinorum		Willis Creek, 4.3 mi S, Sheep Creek Flat	2003-05-27	Taraxacum officinale
983	1	Andrenidae	Andrena	(Melandrena)	lupinorum		Willow Spr., 4.7 mi NNE	2003-05-12	Salix exigua
984	2	Andrenidae	Andrena	(Melandrena)	sola		Billy Pasture, 0.95 mi NW	2003-05-13	No Floral Record
985	2	Andrenidae	Andrena	(Melandrena)	sola		Willis Creek, 4.3 mi S, Sheep Creek Flat	2003-05-13	No Floral Record
986	3	Andrenidae	Andrena	(Melandrena)	sola		Willis Creek, 4.3 mi S, Sheep Creek Flat	2003-05-27	No Floral Record
987	1	Andrenidae	Andrena	(Melandrena)	transnigra		Billy Pasture, 0.4 mi N	2003-05-27	Descurainia sp.
988	2	Andrenidae	Andrena	(Melandrena)	transnigra		Billy Pasture, 0.95 mi NW	2003-05-13	Amelanchier utahensis
989	2	Andrenidae	Andrena	(Melandrena)	transnigra		Billy Pasture, 0.95 mi NW	2002-05-03	Amelanchier utahensis
990	1	Andrenidae	Andrena	(Melandrena)	transnigra		Billy Pasture, 0.95 mi NW	2003-05-13	Gilia sp.
991	6	Andrenidae	Andrena	(Melandrena)	transnigra		Billy Pasture, 0.95 mi NW	2003-05-13	No Floral Record
992	6	Andrenidae	Andrena	(Melandrena)	transnigra		Billy Pasture, 1 mi NW	2003-05-13	No Floral Record
993	1	Andrenidae	Andrena	(Melandrena)	transnigra		Calf Creek	2001-05-28	Sphaeralcea sp.
994	2	Andrenidae	Andrena	(Melandrena)	transnigra		Impossible Peak, 0.7 mi SE	2003-05-17	Mahonia fremontii
995	1	Andrenidae	Andrena	(Melandrena)	transnigra		Impossible Peak, 0.7 mi SE	2003-05-17	No Floral Record
996	1	Andrenidae	Andrena	(Melandrena)	transnigra		Lick Wash	2002-05-14	No Floral Record
997	1	Andrenidae	Andrena	(Melandrena)	transnigra		Lick Wash	2003-05-13	Rhus trilobata
998	1	Andrenidae	Andrena	(Melandrena)	transnigra		Lick Wash	2002-05-14	Rhus trilobata
999	1	Andrenidae	Andrena	(Melandrena)	transnigra		Pet Hollow	2003-05-12	Lesquerella intermedia
1000	1	Andrenidae	Andrena	(Melandrena)	transnigra		Pet Hollow	2003-05-12	Lesquerella wardii
1001	1	Andrenidae	Andrena	(Melandrena)	transnigra		Rock House Cove, 1.57 mi SSW	2003-05-12	Calochortus nuttallii
1002	2	Andrenidae	Andrena	(Micrandrena)	illinoiensis		Cottonwood Creek	2002-05-05	Salix sp.
1003	5	Andrenidae	Andrena	(Micrandrena)	illinoiensis		Henrieville Creek	2001-05-01	Rhus trilobata
1004	1	Andrenidae	Andrena	(Micrandrena)	kristina		Billy Pasture, 0.95 mi NW	2002-05-14	Amelanchier utahensis
1005	1	Andrenidae	Andrena	(Micrandrena)	kristina		Deer Springs Pt, 0.11 mi W	2002-05-14	No Floral Record
1006	3	Andrenidae	Andrena	(Micrandrena)	kristina		Dry Fork	2001-05-08	Lepidium montanum
1007	8	Andrenidae	Andrena	(Micrandrena)	kristina		Dry Fork	2001-05-08	Lepidium sp.
1008	2	Andrenidae	Andrena	(Micrandrena)	kristina		Hardhead Water Spr., 3.0 mi SSE	2003-05-16	Descurainia sophia
1009	2	Andrenidae	Andrena	(Micrandrena)	kristina		Henrieville Creek, N	2001-05-01	Brassicaceae sp. (white)
1010	1	Andrenidae	Andrena	(Micrandrena)	kristina		Impossible Peak, 0.7 mi SE	2003-05-17	Descurainia sp.
1011	8	Andrenidae	Perdita	(Perdita)	similis		Long Canyon	2002-08-28	Chrysothamnus sp.
1012	12	Andrenidae	Perdita	(Perdita)	subfasciata		Long Canyon	2002-08-28	Chrysothamnus sp.
1013	1	Andrenidae	Andrena	(Micrandrena)	kristina		Willis Creek	2003-05-27	Lesquerella sp.
1014	1	Andrenidae	Andrena	(Micrandrena)	melanochroa		Camp Spr., 1.5 mi SE	2003-05-30	Descurainia sophia
1015	1	Andrenidae	Andrena	(Micrandrena)	melanochroa		Pioneer Mesa, 2.3 mi E	2003-05-30	No Floral Record
1016	1	Andrenidae	Andrena	(Micrandrena)	piperi		Billy Pasture, 0.95 mi NW	2003-05-13	No Floral Record
1017	2	Andrenidae	Andrena	(Micrandrena)	piperi		Cottonwood Creek	2002-05-05	Salix sp.
1018	1	Andrenidae	Andrena	(Micrandrena)	piperi		Cougar Knoll, 0.97 mi SSE	2001-05-31	Thelypodiopsis divaricata
1019	1	Andrenidae	Andrena	(Micrandrena)	piperi		Kitchen Corral Spr., 1.0 mi N	2003-05-28	Descurainia pinnata
1020	24	Andrenidae	Andrena	(Micrandrena)	piperi		Kitchen Corral Spr., 1.0 mi N	2002-05-15	Descurainia sophia
1021	3	Andrenidae	Andrena	(Micrandrena)	piperi		Kitchen Corral Spr., 1.0 mi N	2003-05-14	No Floral Record
1022	7	Andrenidae	Andrena	(Micrandrena)	piperi		Kitchen Corral Spr., 1.0 mi N	2002-05-15	Ranunculus sp.
1023	2	Andrenidae	Andrena	(Micrandrena)	piperi		Lick Wash	2002-05-14	Rhus trilobata
1024	2	Andrenidae	Andrena	(Micrandrena)	piperi		Red Wash, 2.6 mi SSE Carly Knoll	2001-05-23	Brassicaceae sp.
1025	1	Andrenidae	Andrena	(Micrandrena)	piperi		Red Wash, 2.6 mi SSE Carly Knoll	2001-06-06	Brassicaceae sp.
1026	3	Andrenidae	Andrena	(Micrandrena)	piperi		Red Wash, 2.6 mi SSE Carly Knoll	2001-05-09	Brassicaceae sp.
1027	1	Andrenidae	Andrena	(Micrandrena)	piperi		Red Wash, 2.6 mi SSE Carly Knoll	2001-05-23	Linum perenne
1028	2	Andrenidae	Andrena	(Micrandrena)	piperi		Red Wash, 2.6 mi SSE Carly Knoll	2001-05-23	Thelypodiopsis divaricata
1029	1	Andrenidae	Andrena	(Micrandrena)	piperi		Red Wash, 2.7 mi SSE Carly Knoll	2001-05-09	No Floral Record
1030	1	Andrenidae	Andrena	(Onagrandrena)	anograe	knowltoni	Billy Pasture, 0.95 mi NW	2003-06-09	Cryptantha humilis
1031	1	Andrenidae	Andrena	(Onagrandrena)	anograe	knowltoni	Cougar Knoll, 0.97 mi NW	2002-05-23	Cryptantha humilis
1032	1	Andrenidae	Andrena	(Onagrandrena)	anograe	knowltoni	Cougar Knoll, 0.97 mi NW	2000-05-31	Cryptantha pterocarya
1033	1	Andrenidae	Andrena	(Onagrandrena)	anograe	knowltoni	Cougar Knoll, 1.27 mi NW	2001-05-30	Cryptantha sp.
1034	1	Andrenidae	Andrena	(Onagrandrena)	anograe	knowltoni	Cougar Knoll, 1.28 mi SW	2001-05-31	No Floral Record
1035	2	Andrenidae	Andrena	(Onagrandrena)	anograe	knowltoni	Cougar Knoll, 1.33 mi SSW	2000-05-31	Oenothera caespitosa
1036	1	Andrenidae	Andrena	(Tylandrena)	subaustralis		Duffy Mesa, 1.8 mi NNW	2001-05-10	Salix exigua
1037	1	Andrenidae	Andrena	(Onagrandrena)	anograe	knowltoni	Hardhead Water Spr., 1.25 mi SW	2003-05-16	Descurainia sophia
1038	2	Andrenidae	Andrena	(Onagrandrena)	anograe	knowltoni	Impossible Peak, 0.7 mi SE	2003-05-17	Cryptantha sp.
1039	1	Andrenidae	Andrena	(Onagrandrena)	anograe	knowltoni	Kitchen Corral Spr., 1.0 mi N	2003-05-14	No Floral Record
1040	1	Andrenidae	Andrena	(Onagrandrena)	anograe	knowltoni	Kitchen Corral Spr., 1.0 mi N	2003-05-14	Taraxacum officinale
1041	4	Andrenidae	Andrena	(Onagrandrena)	anograe	knowltoni	Lake Pasture, 0.86 mi SW	2001-05-30	No Floral Record
1042	1	Andrenidae	Andrena	(Onagrandrena)	anograe	knowltoni	Lick Wash	2003-06-09	Cryptantha sp.
1043	1	Andrenidae	Andrena	(Onagrandrena)	anograe	knowltoni	Lick Wash	2002-05-14	No Floral Record
1044	2	Andrenidae	Andrena	(Onagrandrena)	anograe	knowltoni	Mudhole Spr., 0.08 mi NNW	2001-05-30	No Floral Record
1045	1	Andrenidae	Andrena	(Onagrandrena)	anograe	knowltoni	Pioneer Mesa, 2.3 mi E	2003-05-30	Linum perenne
1046	2	Andrenidae	Andrena	(Onagrandrena)	anograe	knowltoni	Pioneer Mesa, 2.3 mi E	2003-05-30	No Floral Record
1047	1	Andrenidae	Andrena	(Onagrandrena)	anograe	knowltoni	Pleasant Grove Springs, 0.2 mi W	2000-05-31	Oenothera caespitosa
1048	1	Andrenidae	Andrena	(Onagrandrena)	anograe	knowltoni	Pool Hollow, 0.76 mi ENE	2001-05-30	Oenothera sp.
1049	1	Andrenidae	Andrena	(Onagrandrena)	anograe	knowltoni	Red Wash, 2.6 mi SSE Carly Knoll	2001-05-23	Linum perenne
1050	2	Andrenidae	Andrena	(Onagrandrena)	anograe	knowltoni	Red Wash, 2.6 mi SSE Carly Knoll	2001-05-09	Linum perenne
1051	1	Andrenidae	Andrena	(Onagrandrena)	anograe	knowltoni	Red Wash, 2.7 mi SSE Carly Knoll	2001-05-23	Cryptantha abata
1052	2	Andrenidae	Andrena	(Onagrandrena)	linsleyana		Calf Creek	2002-04-30	Mahonia fremontii
1053	2	Andrenidae	Andrena	(Onagrandrena)	linsleyana		Calf Creek	2003-05-07	Mahonia fremontii
1054	1	Andrenidae	Andrena	(Onagrandrena)	linsleyana		Dance Hall Rock, 1.5 mi NNW	2001-05-08	Xylorhiza tortifolia
1055	1	Andrenidae	Andrena	(Onagrandrena)	linsleyana		Dry Fork	2000-05-01	Poliomintha incana
1056	1	Andrenidae	Andrena	(Onagrandrena)	linsleyana		Dry Fork, N	2001-05-22	Psoralea lanceolata
1057	1	Andrenidae	Andrena	(Tylandrena)	subaustralis		Duffy Mesa, 1.8 mi NNW	2001-05-24	Salix exigua
1058	4	Andrenidae	Andrena	(Tylandrena)	subaustralis		Duffy Mesa, 1.8 mi NNW	2002-05-06	Salix exigua
1059	1	Andrenidae	Calliopsis	(Calliopsima)	chlorops		Duffy Mesa, 1.8 mi NNW	2001-08-28	Aster falcatus
1060	1	Andrenidae	Andrena	(Onagrandrena)	linsleyana		Horse Pasture Mesa, nr	2003-05-07	No Floral Record
1061	1	Andrenidae	Perdita	(Perdita)	zebrata	flavens	Long Canyon	2002-08-28	Chrysothamnus sp.
1062	1	Andrenidae	Andrena	(Onagrandrena)	linsleyana		Long Canyon, 1.5 mi S Hwy 89	2003-04-11	Streptanthella longirostris
1063	1	Andrenidae	Andrena	(Onagrandrena)	linsleyana		Sheffield Rd., jct Hwy 12	2001-05-06	Brassicaceae sp.
1064	1	Andrenidae	Andrena	(Onagrandrena)	linsleyana		Sheffield Rd., jct Hwy 12	2001-05-06	Dithyrea wislizeni
1065	3	Andrenidae	Andrena	(Onagrandrena)	linsleyana		Twentyfive Mile Wash, 1.5 mi S	2000-04-28	Oenothera caespitosa
1066	1	Andrenidae	Andrena	(Onagrandrena)	linsleyana		Wagon Box Mesa, 1.5 mi W	2002-05-06	No Floral Record
1067	1	Andrenidae	Andrena	(Onagrandrena)	linsleyana		White Point, 0.73 mi SE	2003-05-10	Oenothera sp.
1068	2	Andrenidae	Andrena	(Onagrandrena)	linsleyana		White Point, 0.9 mi NE	2003-05-10	Asteraceae sp.
1069	1	Andrenidae	Andrena	(Onagrandrena)	linsleyana		White Point, 3.4 mi NNW	2001-05-07	No Floral Record
1070	1	Andrenidae	Andrena	(Onagrandrena)	linsleyana		White Point, 3.4 mi NNW	2001-05-07	Oenothera caespitosa
1071	1	Andrenidae	Andrena	(Parandrena)	andrenoides		Cougar Knoll, 0.73 mi SSE	2001-05-18	Amelanchier utahensis
1072	1	Andrenidae	Andrena	(Parandrena)	andrenoides		Cougar Knoll, 0.73 mi SSE	2001-05-18	Artemisia tridentata
1073	3	Andrenidae	Calliopsis	(Calliopsima)	chlorops		Duffy Mesa, 1.8 mi NNW	2001-08-28	Grindelia squarrosa
1074	6	Andrenidae	Andrena	(Parandrena)	andrenoides		Escalante Riv. Jct Death Hollow, 1.1 mi W	2001-05-14	Salix exigua
1075	4	Andrenidae	Andrena	(Parandrena)	andrenoides		Escalante Riv., jct Death Hollow, 1.3 mi W	2001-04-30	Salix exigua
1076	1	Andrenidae	Andrena	(Parandrena)	andrenoides		Escalante Riv., jct Death Hollow, 1.3 mi W	2001-04-30	Salix sp.
1077	5	Andrenidae	Andrena	(Parandrena)	andrenoides		Escalante River, 1 mi W Hwy 12	2001-05-06	Salix exigua
1078	1	Andrenidae	Andrena	(Parandrena)	andrenoides		Escalante River, jct. Hwy 12	2003-05-22	No Floral Record
1079	2	Andrenidae	Andrena	(Parandrena)	andrenoides		Henrieville Cr	2002-05-05	Rhus trilobata
1080	24	Andrenidae	Andrena	(Parandrena)	andrenoides		Henrieville Cr	2001-05-01	Salix sp.
1081	6	Andrenidae	Andrena	(Parandrena)	andrenoides		Henrieville Cr	2002-05-05	Salix sp.
1082	13	Andrenidae	Andrena	(Parandrena)	andrenoides		Henrieville Creek	2001-05-01	Rhus trilobata
1083	12	Andrenidae	Andrena	(Parandrena)	andrenoides		Long Cyn, 0.8 mi NNW mouth	2001-05-10	Salix exigua
1084	1	Andrenidae	Andrena	(Parandrena)	andrenoides		Long Cyn, 0.8 mi NNW mouth	2001-05-10	Salix sp.
1085	2	Andrenidae	Andrena	(Parandrena)	andrenoides		The Gulch	2001-05-25	Salix exigua
1086	1	Andrenidae	Andrena	(Parandrena)	andrenoides		Willow Spr., 4.7 mi NNE	2003-05-12	Salix exigua
1087	2	Andrenidae	Andrena	(Parandrena)	papagorum		Cottonwood Creek	2002-05-05	Salix sp.
1088	1	Andrenidae	Andrena	(Parandrena)	papagorum		Paria River, jct Cottonwood Creek	2002-05-05	Tamarix sp.
1089	1	Andrenidae	Calliopsis	(Calliopsima)	chlorops		Duffy Mesa, 1.8 mi NNW	2001-08-28	No Floral Record
1090	1	Andrenidae	Perdita		sp. E4		Duffy Mesa, 1.8 mi NNW	2001-07-25	Brassicaceae sp.
1091	2	Andrenidae	Perdita		sp. E4		Duffy Mesa, 1.8 mi NNW	2001-07-25	Dithyrea wislizeni
1092	1	Andrenidae	Perdita		sp. E4		Duffy Mesa, 1.8 mi NNW	2001-08-28	Dithyrea wislizeni
1093	1	Andrenidae	Perdita	(Cockerellia)	imbellis		Duffy Mesa, 1.8 mi NNW	2003-07-29	Grindelia squarrosa
1094	2	Andrenidae	Perdita	(Cockerellia)	imbellis		Duffy Mesa, 1.8 mi NNW	2003-07-29	Heterotheca villosa
1095	1	Andrenidae	Perdita	(Cockerellia)	perpulchra		Duffy Mesa, 1.8 mi NNW	2003-09-01	Aster chilensis
1096	3	Andrenidae	Perdita	(Cockerellia)	perpulchra		Duffy Mesa, 1.8 mi NNW	2000-08-08	Ericameria nauseosa
1097	1	Andrenidae	Andrena	(Parandrena)	wellesleyana		Escalante Riv., jct Death Hollow, 1.3 mi W	2001-04-30	Salix exigua
1098	7	Andrenidae	Andrena	(Plastandrena)	prunorum	prunorum	Billy Pasture, 0.95 mi NW	2003-05-13	Amelanchier utahensis
1099	1	Andrenidae	Andrena	(Plastandrena)	prunorum	prunorum	Billy Pasture, 0.95 mi NW	2003-05-13	Gilia sp.
1100	6	Andrenidae	Andrena	(Plastandrena)	prunorum	prunorum	Blondie Knoll, 2.3 mi NW	2002-04-29	Amelanchier utahensis
1101	2	Andrenidae	Andrena	(Plastandrena)	prunorum	prunorum	Blondie Knoll, 2.3 mi NW	2001-05-29	Calochortus nuttallii
1102	1	Andrenidae	Andrena	(Plastandrena)	prunorum	prunorum	Blondie Knoll, 2.3 mi NW	2001-05-30	Calochortus nuttallii
1103	1	Andrenidae	Andrena	(Plastandrena)	prunorum	prunorum	Brimstone Gulch, 0.7 mi NNW	2003-05-11	Lepidium sp.
1104	1	Andrenidae	Andrena	(Plastandrena)	prunorum	prunorum	Burnt Ridge, 1 mi N	2003-05-21	Amelanchier utahensis
1105	1	Andrenidae	Andrena	(Plastandrena)	prunorum	prunorum	Burnt Ridge, 1 mi N	2003-07-02	No Floral Record
1106	5	Andrenidae	Andrena	(Plastandrena)	prunorum	prunorum	Burnt Ridge, 1 mi N	2003-05-21	No Floral Record
1107	3	Andrenidae	Andrena	(Plastandrena)	prunorum	prunorum	Burnt Ridge, 1 mi N	2003-05-21	Taraxacum officinale
1108	1	Andrenidae	Andrena	(Plastandrena)	prunorum	prunorum	Burr Trail, 7.4 mi S jct E end Wolverine	2000-05-25	No Floral Record
1109	1	Andrenidae	Andrena	(Plastandrena)	prunorum	prunorum	Burr Trail, 7.4 mi S jct E end Wolverine	2000-05-25	Sphaeralcea grossulariifolia
1110	1	Andrenidae	Andrena	(Plastandrena)	prunorum	prunorum	Calf Creek	2001-05-14	Erysimum asperum
1111	1	Andrenidae	Andrena	(Plastandrena)	prunorum	prunorum	Calf Creek	2002-05-13	Mahonia fremontii
1112	1	Andrenidae	Andrena	(Plastandrena)	prunorum	prunorum	Calf Creek	2003-05-07	Mahonia fremontii
1113	2	Andrenidae	Andrena	(Plastandrena)	prunorum	prunorum	Camp Spr., 1.5 mi SE	2003-06-12	Cryptantha sp.
1114	4	Andrenidae	Andrena	(Plastandrena)	prunorum	prunorum	Camp Spr., 1.5 mi SE	2003-05-30	Cryptantha sp.
1115	2	Andrenidae	Andrena	(Plastandrena)	prunorum	prunorum	Collet Top Road, jct Hole in the Rock	2000-04-28	Mahonia fremontii
1116	1	Andrenidae	Andrena	(Plastandrena)	prunorum	prunorum	Cougar Knoll, 0.2 mi NE	2002-05-05	Artemisia tridentata
1117	1	Andrenidae	Andrena	(Plastandrena)	prunorum	prunorum	Cougar Knoll, 0.34 mi SW	2001-05-30	Brassicaceae sp.
1118	1	Andrenidae	Andrena	(Plastandrena)	prunorum	prunorum	Cougar Knoll, 0.34 mi SW	2001-05-17	Cryptantha sp.
1119	1	Andrenidae	Andrena	(Plastandrena)	prunorum	prunorum	Cougar Knoll, 0.34 mi SW	2002-05-09	No Floral Record
1120	1	Andrenidae	Andrena	(Plastandrena)	prunorum	prunorum	Cougar Knoll, 0.34 mi SW	2001-05-17	Taraxacum officinale
1121	1	Andrenidae	Andrena	(Plastandrena)	prunorum	prunorum	Cougar Knoll, 0.4 mi E	2003-05-21	Amelanchier utahensis
1122	1	Andrenidae	Andrena	(Plastandrena)	prunorum	prunorum	Cougar Knoll, 0.4 mi E	2003-05-21	Cryptantha sp.
1123	1	Andrenidae	Andrena	(Plastandrena)	prunorum	prunorum	Cougar Knoll, 0.4 mi E	2001-05-31	Draba stenoloba
1124	2	Andrenidae	Andrena	(Plastandrena)	prunorum	prunorum	Cougar Knoll, 0.4 mi E	2001-05-31	No Floral Record
1125	1	Andrenidae	Andrena	(Plastandrena)	prunorum	prunorum	Cougar Knoll, 0.4 mi E	2001-05-31	Phacelia sp.
1126	2	Andrenidae	Andrena	(Plastandrena)	prunorum	prunorum	Cougar Knoll, 0.61 mi SSW	2003-05-21	Amelanchier utahensis
1127	1	Andrenidae	Andrena	(Plastandrena)	prunorum	prunorum	Cougar Knoll, 0.61mi SSW	2003-05-21	Amelanchier utahensis
1128	5	Andrenidae	Andrena	(Plastandrena)	prunorum	prunorum	Cougar Knoll, 0.61mi SSW	2002-04-29	Ribes leptanthum
1129	1	Andrenidae	Andrena	(Plastandrena)	prunorum	prunorum	Cougar Knoll, 0.61mi SSW	2002-05-23	Ribes sp.
1130	1	Andrenidae	Andrena	(Plastandrena)	prunorum	prunorum	Cougar Knoll, 0.61mi SSW	2000-05-31	Rosa woodsii
1131	1	Andrenidae	Andrena	(Plastandrena)	prunorum	prunorum	Cougar Knoll, 0.61mi SSW	2000-09-19	Senecio spartioides
1132	12	Andrenidae	Andrena	(Plastandrena)	prunorum	prunorum	Cougar Knoll, 0.61mi SSW	2001-05-17	Taraxacum officinale
1133	1	Andrenidae	Andrena	(Plastandrena)	prunorum	prunorum	Cougar Knoll, 0.61mi SSW	2003-05-21	Taraxacum officinale
1134	1	Andrenidae	Andrena	(Plastandrena)	prunorum	prunorum	Cougar Knoll, 0.61mi SSW	2002-04-29	Taraxacum officinale
1135	16	Andrenidae	Andrena	(Plastandrena)	prunorum	prunorum	Cougar Knoll, 0.62 mi SE	2001-05-16	No Floral Record
1136	4	Andrenidae	Andrena	(Plastandrena)	prunorum	prunorum	Cougar Knoll, 0.73 mi SSE	2001-05-18	Amelanchier utahensis
1137	1	Andrenidae	Andrena	(Plastandrena)	prunorum	prunorum	Cougar Knoll, 0.73 mi SSE	2003-05-21	Amelanchier utahensis
1138	2	Andrenidae	Andrena	(Plastandrena)	prunorum	prunorum	Cougar Knoll, 0.73 mi SSE	2000-05-30	No Floral Record
1139	15	Andrenidae	Andrena	(Plastandrena)	prunorum	prunorum	Cougar Knoll, 0.73 mi SSE	2002-04-29	Taraxacum officinale
1140	1	Andrenidae	Andrena	(Plastandrena)	prunorum	prunorum	Cougar Knoll, 0.97 mi NW	2000-05-31	Cymopterus sp.
1141	1	Andrenidae	Andrena	(Plastandrena)	prunorum	prunorum	Cougar Knoll, 0.97 mi NW	2000-05-31	Senecio multilobatus
1142	1	Andrenidae	Andrena	(Plastandrena)	prunorum	prunorum	Cougar Knoll, 0.97 mi NW	2001-05-30	Symphoricarpos oreophilus
1143	1	Andrenidae	Andrena	(Plastandrena)	prunorum	prunorum	Cougar Knoll, 0.97 mi SSE	2000-05-30	No Floral Record
1144	1	Andrenidae	Andrena	(Plastandrena)	prunorum	prunorum	Cougar Knoll, 0.97 mi SSE	2001-05-18	Taraxacum officinale
1145	11	Andrenidae	Andrena	(Plastandrena)	prunorum	prunorum	Cougar Knoll, 0.97 mi SSE	2002-04-29	Taraxacum officinale
1146	1	Andrenidae	Andrena	(Plastandrena)	prunorum	prunorum	Cougar Knoll, 1.27 mi NW	2001-05-17	Cryptantha flavoculata
1147	2	Andrenidae	Andrena	(Plastandrena)	prunorum	prunorum	Cougar Knoll, 1.27 mi NW	2001-05-17	Gilia inconspicua
1148	1	Andrenidae	Andrena	(Plastandrena)	prunorum	prunorum	Cougar Knoll, 1.27 mi NW	2001-05-30	Lesquerella sp.
1149	2	Andrenidae	Andrena	(Plastandrena)	prunorum	prunorum	Cougar Knoll, 1.27 mi NW	2001-05-30	No Floral Record
1150	1	Andrenidae	Andrena	(Plastandrena)	prunorum	prunorum	Cougar Knoll, 1.27 mi NW	2002-04-29	Ribes sp.
1151	3	Andrenidae	Andrena	(Plastandrena)	prunorum	prunorum	Cougar Knoll, 1.27 mi NW	2001-05-17	Taraxacum officinale
1152	1	Andrenidae	Andrena	(Plastandrena)	prunorum	prunorum	Cougar Knoll, 1.28 mi SW	2002-05-23	Taraxacum officinale
1153	1	Andrenidae	Andrena	(Plastandrena)	prunorum	prunorum	Cougar Knoll, 1.3 mi SSW	2000-05-31	Cryptantha pterocarya
1154	1	Andrenidae	Andrena	(Plastandrena)	prunorum	prunorum	Cougar Knoll, 1.32 mi SSW	2000-05-30	Cryptantha pterocarya
1155	1	Andrenidae	Andrena	(Plastandrena)	prunorum	prunorum	Cougar Knoll, 1.32 mi SSW	2000-05-16	No Floral Record
1156	1	Andrenidae	Andrena	(Plastandrena)	prunorum	prunorum	Cougar Knoll, 1.32 mi SSW	2001-05-17	No Floral Record
1157	1	Andrenidae	Andrena	(Plastandrena)	prunorum	prunorum	Cougar Knoll, 1.32 mi SSW	2000-05-30	Senecio multilobatus
1158	10	Andrenidae	Andrena	(Plastandrena)	prunorum	prunorum	Cougar Knoll, 1.32 mi SSW	2001-05-17	Taraxacum officinale
1159	2	Andrenidae	Andrena	(Plastandrena)	prunorum	prunorum	Coyote Gulch	2001-04-25	No Floral Record
1160	1	Andrenidae	Andrena	(Plastandrena)	prunorum	prunorum	Dance Hall Rock, 1.82 mi NW	2001-05-08	Tamarix sp.
1161	1	Andrenidae	Andrena	(Plastandrena)	prunorum	prunorum	Deer Creek	2001-05-25	Tamarix sp.
1162	1	Andrenidae	Andrena	(Plastandrena)	prunorum	prunorum	Dry Fork	2001-05-08	Lepidium sp.
1163	1	Andrenidae	Perdita	(Cockerellia)	perpulchra		Duffy Mesa, 1.8 mi NNW	2002-08-12	Grindelia squarrosa
1164	10	Andrenidae	Perdita	(Cockerellia)	perpulchra		Duffy Mesa, 1.8 mi NNW	2002-08-27	Grindelia squarrosa
1165	1	Andrenidae	Perdita	(Cockerellia)	perpulchra		Duffy Mesa, 1.8 mi NNW	2001-08-28	Grindelia squarrosa
1166	4	Andrenidae	Andrena	(Plastandrena)	prunorum	prunorum	Escalante Riv. Jct Death Hollow, 1.1 mi W	2001-05-14	Lepidium montanum
1167	1	Andrenidae	Andrena	(Plastandrena)	prunorum	prunorum	Escalante Riv. Jct Death Hollow, 1.1 mi W	2001-05-14	No Floral Record
1168	1	Andrenidae	Andrena	(Plastandrena)	prunorum	prunorum	Escalante Riv. Jct Death Hollow, 1.1 mi W	2001-04-30	No Floral Record
1169	1	Andrenidae	Andrena	(Plastandrena)	prunorum	prunorum	Escalante Riv. Jct Death Hollow, 1.1 mi W	2001-05-14	Oenothera sp.
1170	5	Andrenidae	Andrena	(Plastandrena)	prunorum	prunorum	Escalante Riv. Jct Death Hollow, 1.1 mi W	2002-05-13	Tamarix sp.
1171	12	Andrenidae	Andrena	(Plastandrena)	prunorum	prunorum	Escalante Riv. Jct Death Hollow, 1.1 mi W	2001-05-14	Tamarix sp.
1172	1	Andrenidae	Andrena	(Plastandrena)	prunorum	prunorum	Escalante Riv., jct Death Hollow, 1.3 mi W	2001-04-30	Amelanchier utahensis
1173	1	Andrenidae	Andrena	(Plastandrena)	prunorum	prunorum	Escalante Riv., jct Death Hollow, 1.3 mi W	2001-05-14	Lepidium montanum
1174	1	Andrenidae	Andrena	(Plastandrena)	prunorum	prunorum	Escalante Riv., jct Death Hollow, 1.3 mi W	2001-04-30	Lepidium montanum
1175	1	Andrenidae	Andrena	(Plastandrena)	prunorum	prunorum	Escalante Riv., jct Death Hollow, 1.3 mi W	2001-05-14	No Floral Record
1176	1	Andrenidae	Andrena	(Plastandrena)	prunorum	prunorum	Escalante Riv., jct Death Hollow, 1.3 mi W	2001-05-14	Sphaeralcea coccinea
1177	2	Andrenidae	Andrena	(Plastandrena)	prunorum	prunorum	Escalante Riv., jct Death Hollow, 1.3 mi W	2002-05-13	Tamarix sp.
1178	12	Andrenidae	Andrena	(Plastandrena)	prunorum	prunorum	Escalante Riv., jct Death Hollow, 1.3 mi W	2001-05-14	Tamarix sp.
1179	1	Andrenidae	Andrena	(Plastandrena)	prunorum	prunorum	Escalante River	2001-05-28	Hymenopappus filifolius
1180	1	Andrenidae	Andrena	(Plastandrena)	prunorum	prunorum	Escalante River	2001-05-28	Opuntia polyacantha
1181	2	Andrenidae	Andrena	(Plastandrena)	prunorum	prunorum	Escalante River	2001-05-28	Tamarix sp.
1182	1	Andrenidae	Andrena	(Plastandrena)	prunorum	prunorum	George Hollow, 0.22 mi SE	2001-05-18	Amelanchier utahensis
1183	1	Andrenidae	Andrena	(Plastandrena)	prunorum	prunorum	George Hollow, 0.22 mi SE	2000-05-30	Lupinus sp.
1184	2	Andrenidae	Andrena	(Plastandrena)	prunorum	prunorum	George Hollow, 0.22 mi SE	2001-05-18	Mahonia fremontii
1185	1	Andrenidae	Andrena	(Plastandrena)	prunorum	prunorum	George Hollow, 0.22 mi SE	2000-05-30	No Floral Record
1186	1	Andrenidae	Andrena	(Plastandrena)	prunorum	prunorum	George Hollow, 0.22 mi SE	2001-05-30	No Floral Record
1187	1	Andrenidae	Andrena	(Plastandrena)	prunorum	prunorum	George Hollow, 0.22 mi SE	2002-05-08	No Floral Record
1188	2	Andrenidae	Andrena	(Plastandrena)	prunorum	prunorum	George Hollow, 0.22 mi SE	2001-05-18	Pinus edulis
1189	1	Andrenidae	Andrena	(Plastandrena)	prunorum	prunorum	George Hollow, 0.22 mi SE	2002-05-08	Zigadenus elegans
1190	1	Andrenidae	Andrena	(Plastandrena)	prunorum	prunorum	Georgie Hollow, 0.6 mi NE	2001-05-18	Amelanchier utahensis
1191	4	Andrenidae	Andrena	(Plastandrena)	prunorum	prunorum	Georgie Hollow, 0.6 mi NE	2001-05-18	Cryptantha sp.
1192	1	Andrenidae	Andrena	(Plastandrena)	prunorum	prunorum	Georgie Hollow, 0.6 mi NE	2001-05-29	Cryptantha sp.
1193	3	Andrenidae	Andrena	(Plastandrena)	prunorum	prunorum	Georgie Hollow, 1 mi E	2000-05-15	Cryptantha flava
1194	13	Andrenidae	Andrena	(Plastandrena)	prunorum	prunorum	Georgie Hollow, 1 mi E	2000-05-04	Cryptantha pterocarya
1195	4	Andrenidae	Andrena	(Plastandrena)	prunorum	prunorum	Georgie Hollow, 1 mi E	2000-05-15	No Floral Record
1196	1	Andrenidae	Andrena	(Plastandrena)	prunorum	prunorum	Georgie Hollow, 1 mi E	2000-05-29	No Floral Record
1197	3	Andrenidae	Andrena	(Plastandrena)	prunorum	prunorum	Grosvenor Arch, 2.0 mi SSE	2002-04-25	Mahonia fremontii
1198	6	Andrenidae	Andrena	(Plastandrena)	prunorum	prunorum	Hardhead Water Spr., 1.25 mi SW	2003-05-16	Descurainia sophia
1199	1	Andrenidae	Andrena	(Plastandrena)	prunorum	prunorum	Henrieville Spring, 0.5 mi N	2000-06-20	Melilotus officinalis
1200	1	Andrenidae	Andrena	(Plastandrena)	prunorum	prunorum	Henrieville Spring, 0.5 mi N	2000-06-20	No Floral Record
1201	1	Andrenidae	Andrena	(Plastandrena)	prunorum	prunorum	Horse Cyn.	2002-05-20	Tamarix sp.
1202	1	Andrenidae	Andrena	(Plastandrena)	prunorum	prunorum	Horse Pasture Mesa, nr	2003-05-07	No Floral Record
1212	10	Andrenidae	Andrena	(Plastandrena)	prunorum	prunorum	Impossible Peak, 0.7 mi SE	2003-05-17	Mahonia fremontii
1213	1	Andrenidae	Andrena	(Plastandrena)	prunorum	prunorum	Impossible Peak, 0.7 mi SE	2003-05-17	No Floral Record
1214	1	Andrenidae	Andrena	(Plastandrena)	prunorum	prunorum	Impossible Peak, 0.7 mi SE	2003-05-17	Salix exigua
1215	3	Andrenidae	Andrena	(Plastandrena)	prunorum	prunorum	Impossible Peak, 0.7 mi SE	2003-05-17	Streptanthella longirostris
1216	1	Andrenidae	Andrena	(Plastandrena)	prunorum	prunorum	Kitchen Corral Spr., 1.0 mi N	2002-05-15	No Floral Record
1217	1	Andrenidae	Andrena	(Plastandrena)	prunorum	prunorum	Kitchen Corral Spr., 1.0 mi N	2003-05-14	Salix exigua
1218	1	Andrenidae	Andrena	(Plastandrena)	prunorum	prunorum	Lake Canyon	2001-05-29	Cryptantha sp.
1219	1	Andrenidae	Andrena	(Plastandrena)	prunorum	prunorum	Lake Canyon	2001-05-31	Cryptantha sp.
1220	2	Andrenidae	Andrena	(Plastandrena)	prunorum	prunorum	Lake Canyon	2000-05-15	No Floral Record
1221	2	Andrenidae	Andrena	(Plastandrena)	prunorum	prunorum	Lake Canyon	2000-05-04	No Floral Record
1222	1	Andrenidae	Andrena	(Plastandrena)	prunorum	prunorum	Lake Canyon	2003-05-21	No Floral Record
1223	15	Andrenidae	Andrena	(Plastandrena)	prunorum	prunorum	Lake Canyon	2001-05-18	Taraxacum officinale
1224	9	Andrenidae	Andrena	(Plastandrena)	prunorum	prunorum	Lake Canyon	2001-05-18	Taraxacum officinale
1225	1	Andrenidae	Andrena	(Plastandrena)	prunorum	prunorum	Lake Canyon	2003-05-21	Taraxacum officinale
1226	5	Andrenidae	Andrena	(Plastandrena)	prunorum	prunorum	Lake Draw, 0.45 mi SSW	2001-05-18	Delphinium nuttallianum
1227	1	Andrenidae	Andrena	(Plastandrena)	prunorum	prunorum	Lake Pasture	2000-05-04	Erysimum asperum
1228	2	Andrenidae	Andrena	(Plastandrena)	prunorum	prunorum	Lake Pasture	2000-05-04	No Floral Record
1229	1	Andrenidae	Andrena	(Plastandrena)	prunorum	prunorum	Lake Pasture, 0.86 mi SW	2001-05-30	Cryptantha sp.
1230	1	Andrenidae	Andrena	(Plastandrena)	prunorum	prunorum	Lampstand, 3.0 mi S	2001-05-24	Sphaeralcea coccinea
1231	1	Andrenidae	Andrena	(Plastandrena)	prunorum	prunorum	Lampstand, 5.0 mi SE	2001-06-08	Sphaeralcea sp.
1232	1	Andrenidae	Andrena	(Plastandrena)	prunorum	prunorum	Left Hand Collet Cyn, 2.7 mi SE	2002-04-25	Mahonia fremontii
1233	2	Andrenidae	Andrena	(Plastandrena)	prunorum	prunorum	Left Hand Collet Cyn, 2.7 mi SE	2002-04-26	Shepherdia rotundifolia
1234	1	Andrenidae	Andrena	(Plastandrena)	prunorum	prunorum	Lick Wash	2003-06-09	Cryptantha sp.
1235	1	Andrenidae	Andrena	(Plastandrena)	prunorum	prunorum	Lick Wash	2002-05-14	Erysimum asperum
1236	2	Andrenidae	Andrena	(Plastandrena)	prunorum	prunorum	Lick Wash	2003-05-13	No Floral Record
1237	1	Andrenidae	Andrena	(Plastandrena)	prunorum	prunorum	Lick Wash	2003-05-13	Phlox austromontana
1238	2	Andrenidae	Andrena	(Plastandrena)	prunorum	prunorum	Lick Wash	2002-05-03	Rhus aromatica
1239	3	Andrenidae	Andrena	(Plastandrena)	prunorum	prunorum	Lick Wash	2003-05-13	Rhus trilobata
1240	28	Andrenidae	Andrena	(Plastandrena)	prunorum	prunorum	Lick Wash	2002-05-14	Rhus trilobata
1241	2	Andrenidae	Andrena	(Plastandrena)	prunorum	prunorum	Lick Wash	2002-05-03	Rhus trilobata
1242	2	Andrenidae	Andrena	(Plastandrena)	prunorum	prunorum	Llewellyn Spr.	2001-05-17	No Floral Record
1243	2	Andrenidae	Andrena	(Plastandrena)	prunorum	prunorum	Llewellyn Spr., 0.6 mi ESE	2001-05-17	No Floral Record
1244	1	Andrenidae	Pseudopanugus	(Pterosarus)	n.sp. (aff. irregularis)		Long Canyon	2002-08-28	Chrysothamnus sp.
1245	1	Apidae	Anthophora	(Micranthophora)	petrophila		Long Canyon	2002-05-20	No Floral Record
1246	1	Apidae	Anthophora	(Mystacanthophora)	urbana		Long Canyon	2002-05-20	Fabaceae sp.
1247	1	Apidae	Anthophora	(Mystacanthophora)	urbana		Long Canyon	2002-05-20	No Floral Record
1248	7	Apidae	Anthophora	(Mystacanthophora)	urbana		Long Canyon	2002-05-20	Stanleya pinnata
1249	4	Apidae	Anthophora	(Mystacanthophora)	urbana		Long Canyon	2002-05-20	Tamarix sp.
1250	1	Apidae	Ceratina	(Zadontomerus)	nanula		Long Canyon	2002-05-20	Cryptantha sp.
1251	7	Apidae	Ceratina	(Zadontomerus)	nanula		Long Canyon	2002-05-20	Erigeron sp.
1252	2	Andrenidae	Andrena	(Plastandrena)	prunorum	prunorum	Long Cyn, 0.8 mi NNW mouth	2001-05-25	Tamarix sp.
1253	4	Andrenidae	Andrena	(Plastandrena)	prunorum	prunorum	McGath Point, SW	2003-06-03	Apocynum androsaemifolium
1254	1	Andrenidae	Andrena	(Plastandrena)	prunorum	prunorum	Mudhole Spr., 0.08 mi NNW	2001-05-17	Arabis sp.
1255	1	Andrenidae	Andrena	(Plastandrena)	prunorum	prunorum	Mudhole Spr., 0.08 mi NNW	2001-05-17	No Floral Record
1256	1	Andrenidae	Andrena	(Plastandrena)	prunorum	prunorum	Mudhole Spr., 0.22 mi N	2001-05-17	Amelanchier utahensis
1257	1	Andrenidae	Andrena	(Plastandrena)	prunorum	prunorum	No Man's Mesa, 4.7 mi W	2001-04-27	Rhus sp.
1258	8	Andrenidae	Andrena	(Plastandrena)	prunorum	prunorum	Paradise Canyon	2003-05-12	Mahonia fremontii
1259	1	Andrenidae	Andrena	(Plastandrena)	prunorum	prunorum	Paria River, jct Cottonwood Creek	2002-05-05	Tamarix sp.
1260	2	Andrenidae	Andrena	(Plastandrena)	prunorum	prunorum	Pet Hollow	2003-05-12	Amelanchier utahensis
1261	2	Andrenidae	Andrena	(Plastandrena)	prunorum	prunorum	Pet Hollow	2003-05-12	Lesquerella intermedia
1262	1	Andrenidae	Andrena	(Plastandrena)	prunorum	prunorum	Pet Hollow	2003-05-12	Rhus trilobata
1263	1	Andrenidae	Andrena	(Plastandrena)	prunorum	prunorum	Pet Hollow	2003-05-12	Salix exigua
1264	1	Andrenidae	Andrena	(Plastandrena)	prunorum	prunorum	Pioneer Mesa, 1.7 mi WSW	2002-05-06	Mahonia fremontii
1265	1	Andrenidae	Andrena	(Plastandrena)	prunorum	prunorum	Pioneer Mesa, 1.7 mi WSW	2001-06-24	Stanleya pinnata
1266	2	Andrenidae	Andrena	(Plastandrena)	prunorum	prunorum	Pleasant Grove Springs, 0.2 mi W	2000-05-30	No Floral Record
1267	1	Andrenidae	Andrena	(Plastandrena)	prunorum	prunorum	Pleasant Grove Springs, 0.5 mi E	2001-05-30	No Floral Record
1268	1	Andrenidae	Andrena	(Plastandrena)	prunorum	prunorum	Pleasant Grove Springs, 0.5 mi E	2001-05-18	Taraxacum officinale
1269	3	Andrenidae	Andrena	(Plastandrena)	prunorum	prunorum	Pocket Hollow Spr., 1.3 mi NW	2001-05-17	No Floral Record
1270	7	Andrenidae	Andrena	(Plastandrena)	prunorum	prunorum	Pocket Hollow Springs, 0.25 mi E	2001-05-16	No Floral Record
1271	1	Andrenidae	Andrena	(Plastandrena)	prunorum	prunorum	Pool Hollow, 0.76 mi ENE	2001-05-30	Cryptantha sp.
1272	3	Andrenidae	Andrena	(Plastandrena)	prunorum	prunorum	Pool Hollow, 1.8 mi NE	2001-05-30	No Floral Record
1273	1	Andrenidae	Andrena	(Plastandrena)	prunorum	prunorum	Pool Hollow, nr.	2001-05-30	Cleome lutea
1274	3	Andrenidae	Andrena	(Plastandrena)	prunorum	prunorum	Pool Hollow, nr.	2002-05-23	Cryptantha humilis
1275	1	Andrenidae	Andrena	(Plastandrena)	prunorum	prunorum	Pool Hollow, nr.	2002-05-08	Cryptantha sp.
1276	6	Andrenidae	Andrena	(Plastandrena)	prunorum	prunorum	Pool Hollow, nr.	2001-05-30	Cryptantha sp.
1277	1	Andrenidae	Andrena	(Plastandrena)	prunorum	prunorum	Pool Hollow, nr.	2002-05-23	Descurainia sophia
1278	5	Andrenidae	Andrena	(Plastandrena)	prunorum	prunorum	Pool Hollow, nr.	2003-05-21	Euphorbia brachycera
1279	1	Andrenidae	Andrena	(Plastandrena)	prunorum	prunorum	Pool Hollow, nr.	2001-05-30	No Floral Record
1280	1	Andrenidae	Andrena	(Plastandrena)	prunorum	prunorum	Pool Hollow, nr.	2001-05-30	Sisymbrium altissimum
1281	2	Andrenidae	Andrena	(Plastandrena)	prunorum	prunorum	Red Wash, 2.6 mi SSE Carly Knoll	2001-05-23	Cryptantha sp.
1282	2	Andrenidae	Andrena	(Plastandrena)	prunorum	prunorum	Red Wash, 2.7 mi SSE Carly Knoll	2001-05-23	Cryptantha abata
1283	5	Andrenidae	Andrena	(Plastandrena)	prunorum	prunorum	Red Wash, 2.7 mi SSE Carly Knoll	2001-05-23	Cryptantha sp.
1284	1	Andrenidae	Andrena	(Plastandrena)	prunorum	prunorum	Red Wash, 2.7 mi SSE Carly Knoll	2001-05-09	No Floral Record
1285	6	Andrenidae	Andrena	(Plastandrena)	prunorum	prunorum	Red Well, 0.25 mi NW	2001-05-21	Tamarix sp.
1286	6	Andrenidae	Andrena	(Plastandrena)	prunorum	prunorum	Rock House Cove, 1.57 mi SSW	2003-05-12	Calochortus nuttallii
1287	1	Andrenidae	Andrena	(Plastandrena)	prunorum	prunorum	Sheffield Rd., 1.5 mi SE jct. Hwy 12	2001-05-06	No Floral Record
1288	2	Andrenidae	Andrena	(Plastandrena)	prunorum	prunorum	Sheffield Rd., 1.8 mi SE jct. Hwy 12	2001-05-06	Dithyrea wislizeni
1289	1	Andrenidae	Andrena	(Plastandrena)	prunorum	prunorum	Sheffield Rd., jct Hwy 12	2001-05-06	Dithyrea wislizeni
1290	1	Andrenidae	Andrena	(Plastandrena)	prunorum	prunorum	Sunset Natural Arch, 0.72 mi NE	2001-04-25	Streptanthella longirostris
1291	1	Andrenidae	Andrena	(Plastandrena)	prunorum	prunorum	The Gut, 2.86 mi SSW	2003-05-12	Lepidium montanum
1292	1	Andrenidae	Andrena	(Plastandrena)	prunorum	prunorum	The Gut, 2.86 mi SSW	2003-05-12	Mahonia fremontii
1293	1	Andrenidae	Andrena	(Plastandrena)	prunorum	prunorum	Twentyfive Mile Wash, 1.5 mi S	2003-05-10	Dithyrea wislizeni
1294	1	Andrenidae	Andrena	(Plastandrena)	prunorum	prunorum	Twentyfive Mile Wash, 1.5 mi S	2001-05-07	Dithyrea wislizeni
1295	8	Andrenidae	Andrena	(Plastandrena)	prunorum	prunorum	Wagon Box Mesa, 0.6 mi W	2001-05-11	Mahonia fremontii
1296	2	Andrenidae	Andrena	(Plastandrena)	prunorum	prunorum	Wagon Box Mesa, 1.5 mi W	2001-05-24	Eriogonum ovalifolium
1297	1	Andrenidae	Andrena	(Plastandrena)	prunorum	prunorum	Wagon Box Mesa, 1.5 mi W	2002-04-23	Mahonia fremontii
1298	3	Andrenidae	Andrena	(Plastandrena)	prunorum	prunorum	Wagon Box Mesa, 1.5 mi W	2001-05-24	Phacelia crenulata
1299	1	Andrenidae	Andrena	(Plastandrena)	prunorum	prunorum	Wagon Box Mesa, 1.5 mi W	2001-06-07	Phacelia crenulata
1300	1	Andrenidae	Andrena	(Plastandrena)	prunorum	prunorum	Wagon Box Mesa, 1.5 mi W	2001-05-24	Physaria sp.
1301	1	Andrenidae	Andrena	(Plastandrena)	prunorum	prunorum	Water Cyn, 0.5 mi SE mouth	2001-05-10	Streptanthella longirostris
1302	1	Andrenidae	Andrena	(Plastandrena)	prunorum	prunorum	White Point, 0.73 mi SE	2001-04-24	Erodium cicutarium
1303	4	Andrenidae	Andrena	(Plastandrena)	prunorum	prunorum	White Point, 0.73 mi SE	2001-04-24	Mahonia fremontii
1304	1	Andrenidae	Andrena	(Plastandrena)	prunorum	prunorum	White Point, 2.3 mi NNW	2001-05-07	Brassicaceae sp.
1305	1	Andrenidae	Andrena	(Plastandrena)	prunorum	prunorum	White Point, 2.3 mi NNW	2001-05-07	Dithyrea wislizeni
1306	1	Andrenidae	Andrena	(Plastandrena)	prunorum	prunorum	White Point, 2.3 mi NNW	2000-05-22	Tamarix sp.
1307	9	Andrenidae	Andrena	(Plastandrena)	prunorum	prunorum	White Point, 2.6 mi NNE	2003-05-11	Lepidium sp.
1308	1	Andrenidae	Andrena	(Plastandrena)	prunorum	prunorum	White Point, 3.4 mi NNW	2001-05-21	Salix exigua
1309	1	Andrenidae	Andrena	(Plastandrena)	prunorum	prunorum	Willis Creek	2003-05-27	Astragalus sp.
1310	1	Andrenidae	Andrena	(Plastandrena)	prunorum	prunorum	Willis Creek, 4.3 mi S, Sheep Creek Flat	2003-05-13	Amelanchier utahensis
1311	1	Andrenidae	Andrena	(Plastandrena)	prunorum	prunorum	Willis Creek, 4.3 mi S, Sheep Creek Flat	2003-05-13	Mahonia fremontii
1312	2	Andrenidae	Andrena	(Plastandrena)	prunorum	prunorum	Willow Spr., 4.7 mi NNE	2003-05-12	Salix exigua
1313	1	Andrenidae	Andrena	(Rhaphandrena)	prima		Brimstone Gulch, 0.7 mi NNW	10-11 May 2003	No Floral Record
1315	1	Andrenidae	Andrena	(Rhaphandrena)	prima		Twentyfive Mile Wash, 1.5 mi S	2001-05-21	Chaenactis stevioides
1316	1	Andrenidae	Andrena	(Rhaphandrena)	prima		Twentyfive Mile Wash, 1.5 mi S	2003-05-10	Dithyrea wislizeni
1317	1	Andrenidae	Andrena	(Rhaphandrena)	prima		Twentyfive Mile Wash, 1.5 mi S	2001-05-07	Dithyrea wislizeni
1318	1	Andrenidae	Andrena	(Rhaphandrena)	prima		Twentyfive Mile Wash, 1.5 mi S	2003-05-10	No Floral Record
1319	1	Andrenidae	Andrena	(Rhaphandrena)	prima		White Point, 2.3 mi NNW	2001-05-21	Dithyrea wislizeni
1320	1	Andrenidae	Andrena	(Rhaphandrena)	prima		White Point, 2.3 mi NNW	2001-05-07	Dithyrea wislizeni
1321	1	Andrenidae	Andrena	(Rhaphandrena)	prima		White Point, 2.6 mi NNE	2003-05-11	Lepidium sp.
1322	1	Andrenidae	Andrena	(Rhaphandrena)	prima		White Point, 2.6 mi NNE	2003-05-11	No Floral Record
1323	1	Andrenidae	Andrena	(Scaphandrena)	bruneri		Billy Pasture, 0.4 mi N	2003-05-27	Descurainia sp.
1324	1	Andrenidae	Andrena	(Scaphandrena)	bruneri		Billy Pasture, 0.95 mi NW	2002-05-28	Cryptantha fendleri
1325	1	Andrenidae	Andrena	(Scaphandrena)	bruneri		Calf Creek	2001-05-14	Erysimum asperum
1326	1	Andrenidae	Andrena	(Scaphandrena)	bruneri		Calf Creek	2001-05-01	No Floral Record
1327	2	Andrenidae	Andrena	(Scaphandrena)	bruneri		Camp Spr., 1.5 mi SE	2003-05-30	Descurainia sophia
1328	1	Andrenidae	Andrena	(Scaphandrena)	bruneri		Camp Spr., 1.5 mi SE	2003-05-30	No Floral Record
1329	2	Andrenidae	Andrena	(Scaphandrena)	bruneri		Cougar Knoll, 0.2 mi NE	2003-05-21	No Floral Record
1330	1	Andrenidae	Andrena	(Scaphandrena)	bruneri		Cougar Knoll, 0.4 mi E	2003-05-21	Cryptantha sp.
1331	1	Andrenidae	Andrena	(Scaphandrena)	bruneri		Cougar Knoll, 0.97 mi NW	2000-05-31	Cryptantha pterocarya
1332	1	Andrenidae	Andrena	(Scaphandrena)	bruneri		Cougar Knoll, 1.27 mi NW	2001-05-30	No Floral Record
1333	3	Andrenidae	Perdita	(Cockerellia)	perpulchra		Duffy Mesa, 1.8 mi NNW	2002-07-29	Grindelia squarrosa
1334	1	Andrenidae	Andrena	(Scaphandrena)	bruneri		Escalante Riv. Jct Death Hollow, 1.1 mi W	2001-05-14	Physaria newberryi
1335	2	Andrenidae	Andrena	(Scaphandrena)	bruneri		Escalante River	2001-05-28	Sisymbrium altissimum
1336	7	Andrenidae	Andrena	(Scaphandrena)	bruneri		Escalante River, 1 mi W Hwy 12	2001-05-06	Draba stenoloba
1337	2	Andrenidae	Andrena	(Scaphandrena)	bruneri		Hardhead Water Spr., 3.0 mi SSE	2003-05-16	Descurainia sophia
1338	2	Andrenidae	Andrena	(Scaphandrena)	bruneri		Kitchen Corral Spr., 1.0 mi N	2003-05-28	Descurainia pinnata
1339	3	Andrenidae	Andrena	(Scaphandrena)	bruneri		Kitchen Corral Spr., 1.0 mi N	2003-05-28	Lesquerella ludoviciana
1340	7	Andrenidae	Andrena	(Scaphandrena)	bruneri		Kitchen Corral Spr., 1.0 mi N	2003-05-14	No Floral Record
1341	2	Andrenidae	Andrena	(Scaphandrena)	bruneri		Kitchen Corral Spr., 1.0 mi N	2002-05-15	No Floral Record
1342	1	Andrenidae	Andrena	(Scaphandrena)	bruneri		Llewellyn Cyn.	2001-05-17	No Floral Record
1343	5	Apidae	Ceratina	(Zadontomerus)	nanula		Long Canyon	2002-05-20	Heterotheca villosa
1344	1	Apidae	Ceratina	(Zadontomerus)	nanula		Long Canyon	2002-05-20	Sphaeralcea grossulariifolia
1345	2	Apidae	Ceratina	(Zadontomerus)	pacifica		Long Canyon	2002-05-20	Sphaeralcea grossulariifolia
1346	1	Apidae	Ceratina	(Zadontomerus)	pacifica		Long Canyon	2002-05-20	Stanleya pinnata
1347	1	Apidae	Diadasia		lutzi		Long Canyon	2002-05-20	Sphaeralcea grossulariifolia
1348	1	Andrenidae	Andrena	(Scaphandrena)	bruneri		Long Cyn, 0.8 mi NNW mouth	2001-05-10	Salix exigua
1349	1	Andrenidae	Andrena	(Scaphandrena)	bruneri		Paradise Canyon	2003-05-26	Asteraceae sp.
1350	11	Andrenidae	Andrena	(Scaphandrena)	bruneri		Paradise Canyon	2003-05-12	Brassicaceae sp.
1351	2	Andrenidae	Andrena	(Scaphandrena)	bruneri		Paradise Canyon	2003-05-12	Lesquerella ludoviciana
1352	1	Andrenidae	Andrena	(Scaphandrena)	bruneri		Paradise Canyon	2003-05-26	No Floral Record
1353	1	Andrenidae	Andrena	(Scaphandrena)	bruneri		Pool Hollow, nr.	2002-05-23	Descurainia sophia
1354	1	Andrenidae	Andrena	(Scaphandrena)	bruneri		Pool Hollow, nr.	2002-05-23	Lupinus argenteus
1355	2	Andrenidae	Andrena	(Scaphandrena)	bruneri		Red Wash, 2.7 mi SSE Carly Knoll	2001-05-23	Brassicaceae sp.
1356	1	Andrenidae	Andrena	(Scaphandrena)	bruneri		Red Wash, 2.7 mi SSE Carly Knoll	2001-05-23	No Floral Record
1357	8	Andrenidae	Andrena	(Scaphandrena)	bruneri		Sheffield Rd., 1.8 mi SE jct. Hwy 12	2001-05-06	Dithyrea wislizeni
1358	2	Andrenidae	Andrena	(Scaphandrena)	bruneri		Wagon Box Mesa, 1.5 mi W	2001-05-24	Brassicaceae sp.
1359	3	Andrenidae	Andrena	(Scaphandrena)	bruneri		Willis Creek	2003-05-27	Lesquerella sp.
1360	1	Andrenidae	Andrena	(Scaphandrena)	bruneri		Willis Creek	2003-05-13	Physaria newberryi
1361	1	Andrenidae	Andrena	(Scaphandrena)	chapmanae		Alvey Wash, S Coal Bed Cyn.	2003-06-09	No Floral Record
1362	1	Andrenidae	Andrena	(Scaphandrena)	chapmanae		Bald Knoll, 4.19 mi S	2001-04-27	Ribes sp.
1363	2	Andrenidae	Andrena	(Scaphandrena)	chapmanae		Billy Pasture, 0.95 mi NW	2002-05-14	Cryptantha fendleri
1364	1	Andrenidae	Andrena	(Scaphandrena)	chapmanae		Billy Pasture, 0.95 mi NW	2002-05-19	Cryptantha fendleri
1365	1	Andrenidae	Andrena	(Scaphandrena)	chapmanae		Billy Pasture, 0.95 mi NW	2003-05-13	Gilia sp.
1366	1	Andrenidae	Andrena	(Scaphandrena)	chapmanae		Billy Pasture, 0.95 mi NW	2003-06-13	No Floral Record
1367	4	Andrenidae	Andrena	(Scaphandrena)	chapmanae		Billy Pasture, 0.95 mi NW	2003-05-13	No Floral Record
1368	2	Andrenidae	Andrena	(Scaphandrena)	chapmanae		Billy Pasture, 0.95 mi NW	2003-05-27	No Floral Record
1369	8	Andrenidae	Andrena	(Scaphandrena)	chapmanae		Billy Pasture, 0.95 mi NW	2003-06-09	No Floral Record
1370	1	Andrenidae	Andrena	(Scaphandrena)	chapmanae		Billy Pasture, 1 mi NW	2003-05-13	No Floral Record
1371	4	Andrenidae	Andrena	(Scaphandrena)	chapmanae		Cottonwood Spr., 3.04 mi SSE	2003-05-27	Cryptantha sp.
1372	1	Andrenidae	Andrena	(Scaphandrena)	chapmanae		Jody's Knoll, 1.0 mi SSW	2003-06-09	No Floral Record
1373	3	Andrenidae	Andrena	(Scaphandrena)	chapmanae		Kitchen Corral Spr., 1.0 mi N	2003-05-14	No Floral Record
1374	1	Andrenidae	Andrena	(Scaphandrena)	chapmanae		Lick Wash	2003-05-27	Cryptantha sp.
1375	1	Andrenidae	Andrena	(Scaphandrena)	cruciferarum		Tibbet Canyon	2002-06-13	Salsola paulsenii
1376	2	Andrenidae	Andrena	(Scaphandrena)	hicksi		Burnt Ridge, 1 mi N	2000-05-04	No Floral Record
1377	1	Andrenidae	Andrena	(Scaphandrena)	kaibabensis		Burnt Ridge, 1 mi N	2003-05-21	No Floral Record
1378	1	Andrenidae	Andrena	(Scaphandrena)	kaibabensis		Cougar Knoll, 0.3 mi W	2001-05-31	Sisymbrium altissimum
1379	7	Andrenidae	Andrena	(Scaphandrena)	kaibabensis		Cougar Knoll, 0.34 mi SW	2001-05-30	Brassicaceae sp.
1380	1	Andrenidae	Andrena	(Scaphandrena)	kaibabensis		Cougar Knoll, 0.4 mi E	2001-05-31	Draba stenoloba
1381	1	Andrenidae	Andrena	(Scaphandrena)	kaibabensis		Cougar Knoll, 0.4 mi E	2001-05-31	Phacelia sp.
1382	3	Andrenidae	Andrena	(Scaphandrena)	kaibabensis		Cougar Knoll, 0.4 mi E	2001-05-31	Sisymbrium altissimum
1383	2	Andrenidae	Andrena	(Scaphandrena)	kaibabensis		Cougar Knoll, 0.61mi SSW	2003-05-21	Sisymbrium altissimum
1384	1	Andrenidae	Andrena	(Scaphandrena)	kaibabensis		Cougar Knoll, 0.61mi SSW	2003-06-05	Sisymbrium altissimum
1385	1	Andrenidae	Andrena	(Scaphandrena)	kaibabensis		Cougar Knoll, 0.62 mi SE	2001-05-16	No Floral Record
1386	1	Andrenidae	Andrena	(Scaphandrena)	kaibabensis		Cougar Knoll, 0.97 mi SSE	2001-05-31	Brassicaceae sp.
1387	1	Andrenidae	Andrena	(Scaphandrena)	kaibabensis		Cougar Knoll, 0.97 mi SSE	2001-05-31	Thelypodiopsis divaricata
1388	1	Andrenidae	Andrena	(Scaphandrena)	kaibabensis		Cougar Knoll, 1.32 mi SSW	2001-05-30	Brassicaceae sp.
1389	2	Andrenidae	Andrena	(Scaphandrena)	kaibabensis		Cougar Knoll, 1.32 mi SSW	2001-05-17	No Floral Record
1390	1	Andrenidae	Andrena	(Scaphandrena)	kaibabensis		Cougar Knoll, 1.32 mi SSW	2001-05-30	Thelypodiopsis divaricata
1391	3	Andrenidae	Andrena	(Scaphandrena)	kaibabensis		George Hollow, 0.22 mi SE	2001-05-18	Brassicaceae sp.
1392	1	Andrenidae	Andrena	(Scaphandrena)	kaibabensis		Georgie Hollow, 0.6 mi NE	2002-05-08	Amelanchier utahensis
1393	2	Andrenidae	Andrena	(Scaphandrena)	kaibabensis		Georgie Hollow, 0.6 mi NE	2001-05-18	Draba sp.
1394	1	Andrenidae	Andrena	(Scaphandrena)	kaibabensis		Georgie Hollow, 0.6 mi NE	2001-05-18	Erysimum asperum
1395	2	Andrenidae	Andrena	(Scaphandrena)	kaibabensis		Hardhead Water Spr., 1.25 mi SW	2003-05-16	Descurainia sophia
1396	1	Andrenidae	Andrena	(Scaphandrena)	kaibabensis		Kitchen Corral Spr., 1.0 mi N	2003-05-14	No Floral Record
1397	1	Andrenidae	Andrena	(Scaphandrena)	kaibabensis		Lake Canyon	2001-05-31	Cryptantha sp.
1398	1	Andrenidae	Andrena	(Scaphandrena)	kaibabensis		Lake Canyon	2001-05-31	Erysimum asperum
1399	1	Andrenidae	Andrena	(Scaphandrena)	kaibabensis		Lake Canyon	2001-05-31	Thelypodiopsis divaricata
1400	1	Andrenidae	Andrena	(Scaphandrena)	kaibabensis		Lake Canyon	2001-05-31	Thelypodiopsis divaricata
1401	1	Andrenidae	Andrena	(Scaphandrena)	kaibabensis		Left Hand Collet Cyn, 2.7 mi SE	2001-05-23	Brassicaceae sp. (yellow)
1402	2	Andrenidae	Andrena	(Scaphandrena)	kaibabensis		Pocket Hollow Springs, 0.25 mi E	2001-05-16	No Floral Record
1403	1	Andrenidae	Andrena	(Scaphandrena)	kaibabensis		Pocket Hollow Springs, 0.25 mi E	2001-05-17	No Floral Record
1404	4	Andrenidae	Andrena	(Scaphandrena)	kaibabensis		Pool Hollow, nr.	2001-05-30	Brassicaceae sp.
1405	1	Andrenidae	Andrena	(Scaphandrena)	kaibabensis		Red Wash, 2.6 mi SSE Carly Knoll	2001-05-23	Thelypodiopsis divaricata
1406	2	Andrenidae	Andrena	(Scaphandrena)	merriami		Billy Pasture, 0.4 mi N	2003-05-27	Descurainia sp.
1407	1	Andrenidae	Andrena	(Scaphandrena)	merriami		Burnt Ridge, 1 mi N	2003-05-21	No Floral Record
1408	1	Andrenidae	Andrena	(Scaphandrena)	merriami		Cougar Knoll, 0.97 mi SSE	2001-05-31	Lesquerella sp.
1409	1	Andrenidae	Andrena	(Scaphandrena)	merriami		Escalante Riv., jct Death Hollow, 1.3 mi W	2001-04-30	Lepidium montanum
1410	1	Andrenidae	Andrena	(Scaphandrena)	merriami		Henrieville Cr	2001-05-01	Salix sp.
1411	1	Andrenidae	Andrena	(Scaphandrena)	merriami		Jody's Knoll, 1.0 mi SSW	2002-05-14	Amelanchier utahensis
1412	4	Andrenidae	Andrena	(Scaphandrena)	merriami		Kitchen Corral Spr., 1.0 mi N	2003-05-14	No Floral Record
1413	1	Andrenidae	Andrena	(Scaphandrena)	merriami		Lick Wash	2002-05-14	Rhus trilobata
1414	1	Andrenidae	Andrena	(Scaphandrena)	merriami		Red Wash, 2.6 mi SSE Carly Knoll	2001-05-09	Brassicaceae sp.
1415	1	Andrenidae	Andrena	(Scaphandrena)	montrosensis		Blackburn Cyn, mouth of	2001-05-17	No Floral Record
1416	1	Andrenidae	Andrena	(Scaphandrena)	montrosensis		Calf Creek. & Alvey Wash, jct.	2003-05-16	Descurainia sophia
1417	1	Andrenidae	Andrena	(Scaphandrena)	montrosensis		Calf Creek. & Alvey Wash, jct.	2003-05-16	Lepidium montanum
1418	1	Andrenidae	Andrena	(Scaphandrena)	montrosensis		Cottonwood Creek	2002-05-05	Salix sp.
1419	1	Andrenidae	Andrena	(Scaphandrena)	montrosensis		Georgie Hollow, 0.6 mi NE	2001-05-18	Erysimum asperum
1423	1	Andrenidae	Andrena	(Scaphandrena)	montrosensis		Pet Hollow	2003-05-12	Amelanchier utahensis
1424	3	Andrenidae	Andrena	(Scaphandrena)	montrosensis		Red Wash, 2.6 mi SSE Carly Knoll	2001-06-06	Lesquerella intermedia
1425	2	Andrenidae	Andrena	(Scaphandrena)	montrosensis		Red Wash, 2.7 mi SSE Carly Knoll	2001-05-23	Lesquerella arizonica
1426	1	Andrenidae	Andrena	(Scaphandrena)	montrosensis		The Gut, 2.86 mi SSW	2003-05-12	Lepidium montanum
1427	8	Andrenidae	Andrena	(Scaphandrena)	n. sp. (aff. kaibabensis)		Billy Pasture, 0.4 mi N	2003-05-27	Descurainia sp.
1428	1	Andrenidae	Andrena	(Scaphandrena)	n. sp. (aff. kaibabensis)		Billy Pasture, 0.95 mi NW	2002-05-14	Cryptantha fendleri
1429	3	Andrenidae	Andrena	(Scaphandrena)	n. sp. (aff. kaibabensis)		Deer Springs Pt, 0.4 mi SE	2002-05-14	Erysimum sp.
1430	1	Andrenidae	Andrena	(Scaphandrena)	n. sp. (aff. kaibabensis)		Lick Wash	2002-05-03	No Floral Record
1431	1	Andrenidae	Andrena	(Scaphandrena)	n. sp. (aff. kaibabensis)		Lick Wash	2002-05-03	Rhus aromatica
1432	1	Andrenidae	Andrena	(Scaphandrena)	n. sp. (aff. kaibabensis)		Lick Wash	2002-05-14	Rhus trilobata
1433	1	Andrenidae	Andrena	(Scaphandrena)	n. sp. (aff. kaibabensis)		Willis Creek	2003-05-27	Lesquerella sp.
1434	1	Andrenidae	Andrena	(Scaphandrena)	nigricula		Billy Pasture, 0.95 mi NW	2002-05-03	Cryptantha humilis
1435	1	Andrenidae	Andrena	(Scaphandrena)	nigricula		Billy Pasture, 0.95 mi NW	2003-05-13	No Floral Record
1436	1	Andrenidae	Andrena	(Scaphandrena)	nigricula		Billy Pasture, 0.95 mi NW	2002-05-03	No Floral Record
1437	1	Andrenidae	Andrena	(Scaphandrena)	nigricula		Billy Pasture, 1 mi NW	2003-05-13	No Floral Record
1438	1	Andrenidae	Andrena	(Scaphandrena)	nigricula		Black Ridge, 1.8 mi N	2003-05-10	Ephedra sp.
1439	1	Andrenidae	Andrena	(Scaphandrena)	nigricula		Burnt Ridge, 1 mi N	2003-05-21	No Floral Record
1440	1	Andrenidae	Andrena	(Scaphandrena)	nigricula		Calf Creek	2003-05-22	Lesquerella ludoviciana
1441	1	Andrenidae	Andrena	(Scaphandrena)	nigricula		Calf Creek	2002-04-30	Mahonia fremontii
1442	1	Andrenidae	Andrena	(Scaphandrena)	nigricula		Calf Creek	2001-05-28	Sphaeralcea sp.
1443	1	Andrenidae	Andrena	(Scaphandrena)	nigricula		Chiricahua Mountains, 25 mi W Portal	2003-05-12	No Floral Record
1444	1	Andrenidae	Andrena	(Scaphandrena)	nigricula		Cottonwood Creek, 4.2 mi SE Round Valley Spr.	2003-05-26	No Floral Record
1445	1	Andrenidae	Andrena	(Scaphandrena)	nigricula		Cougar Knoll, 0.4 mi E	2003-05-21	Cryptantha sp.
1446	1	Andrenidae	Andrena	(Scaphandrena)	nigricula		Cougar Knoll, 0.4 mi E	2001-05-31	Lupinus sericeus
1447	1	Andrenidae	Andrena	(Scaphandrena)	nigricula		Cougar Knoll, 0.48 mi S	2002-05-08	Arctostaphylos patula
1448	1	Andrenidae	Andrena	(Scaphandrena)	nigricula		Cougar Knoll, 0.61mi SSW	2001-05-29	Lupinus sp.
1449	5	Andrenidae	Andrena	(Scaphandrena)	nigricula		Cougar Knoll, 0.62 mi SE	2001-05-16	No Floral Record
1450	1	Andrenidae	Andrena	(Scaphandrena)	nigricula		Cougar Knoll, 1.32 mi SSW	2003-06-05	No Floral Record
1451	1	Andrenidae	Andrena	(Scaphandrena)	nigricula		Cougar Knoll, 1.33 mi SSW	2000-05-31	No Floral Record
1452	1	Andrenidae	Andrena	(Scaphandrena)	nigricula		Dance Hall Rock, 1.82 mi NW	2001-05-08	Phacelia sp.
1453	1	Andrenidae	Andrena	(Scaphandrena)	nigricula		Dry Fork	2001-05-08	Streptanthella longirostris
1454	1	Andrenidae	Andrena	(Scaphandrena)	nigricula		Dry Fork, N	2001-05-08	Mentzelia albicaulis
1455	1	Andrenidae	Andrena	(Scaphandrena)	nigricula		Dry Fork, N	2001-05-22	Psoralea lanceolata
1456	1	Andrenidae	Perdita	(Cockerellia)	perpulchra		Duffy Mesa, 1.8 mi NNW	2001-08-31	Grindelia squarrosa
1457	1	Andrenidae	Perdita	(Cockerellia)	perpulchra		Duffy Mesa, 1.8 mi NNW	2003-09-01	Heterotheca villosa
1458	1	Andrenidae	Perdita	(Cockerellia)	perpulchra		Duffy Mesa, 1.8 mi NNW	2002-08-12	Heterotheca villosa
1459	1	Andrenidae	Andrena	(Scaphandrena)	nigricula		Escalante River, 1 mi W Hwy 12	2001-05-06	Streptanthella longirostris
1460	2	Andrenidae	Andrena	(Scaphandrena)	nigricula		Escalante River, jct. Hwy 12	2003-04-09	No Floral Record
1461	1	Andrenidae	Andrena	(Scaphandrena)	nigricula		Gates Draw, 0.5 mi SE	2001-05-17	No Floral Record
1462	3	Andrenidae	Andrena	(Scaphandrena)	nigricula		Kitchen Corral Spr., 1.0 mi N	2003-05-14	No Floral Record
1463	1	Andrenidae	Andrena	(Scaphandrena)	nigricula		Kitchen Corral Spr., 1.0 mi N	2003-05-28	No Floral Record
1464	2	Andrenidae	Andrena	(Scaphandrena)	nigricula		Lake Pasture, 0.86 mi SW	2001-05-30	No Floral Record
1465	1	Andrenidae	Andrena	(Scaphandrena)	nigricula		Left Hand Collet Cyn, 2.7 mi SE	2002-04-26	Shepherdia rotundifolia
1466	1	Andrenidae	Andrena	(Scaphandrena)	nigricula		Llewellyn Spr.	2001-05-17	No Floral Record
1467	2	Andrenidae	Andrena	(Scaphandrena)	nigricula		Llewellyn Spr., 0.6 mi ESE	2001-05-17	No Floral Record
1468	1	Apidae	Diadasia		lutzi		Long Canyon	2002-05-20	Tamarix sp.
1469	2	Andrenidae	Andrena	(Scaphandrena)	nigricula		Long Canyon, 1.5 mi S Hwy 89	2003-04-11	No Floral Record
1470	1	Andrenidae	Andrena	(Scaphandrena)	nigricula		McGath Point, SW	2003-06-03	No Floral Record
1471	1	Andrenidae	Andrena	(Scaphandrena)	nigricula		Mudhole Cyn, head	2001-05-30	No Floral Record
1472	1	Andrenidae	Andrena	(Scaphandrena)	nigricula		Mudhole Spr., 0.08 mi NNW	2001-05-30	No Floral Record
1473	1	Andrenidae	Andrena	(Scaphandrena)	nigricula		Pleasant Grove Springs, 0.5 mi E	2001-05-29	Cryptantha sp.
1474	1	Andrenidae	Andrena	(Scaphandrena)	nigricula		Pleasant Grove Springs, 0.5 mi E	2001-05-18	No Floral Record
1475	1	Andrenidae	Andrena	(Scaphandrena)	nigricula		Pocket Hollow Spr., 1.3 mi NW	2001-05-17	No Floral Record
1476	2	Andrenidae	Andrena	(Scaphandrena)	nigricula		Pool Hollow, 1.8 mi NE	2001-05-30	No Floral Record
1477	1	Andrenidae	Andrena	(Scaphandrena)	nigricula		Pool Hollow, nr.	2001-05-30	Cryptantha sp.
1478	1	Andrenidae	Andrena	(Scaphandrena)	nigricula		Pool Hollow, nr.	2001-05-30	Lupinus argenteus
1479	1	Andrenidae	Andrena	(Scaphandrena)	nigricula		Pool Hollow, nr.	2002-05-23	No Floral Record
1480	2	Andrenidae	Andrena	(Scaphandrena)	nigricula		Sheffield Rd., 1.8 mi SE jct. Hwy 12	2001-05-06	Dithyrea wislizeni
1481	2	Andrenidae	Andrena	(Scaphandrena)	nigricula		Sheffield Rd., jct Hwy 12	2001-05-06	Dithyrea wislizeni
1482	1	Andrenidae	Andrena	(Scaphandrena)	nigricula		Sunset Natural Arch, 0.3 mi E	2001-04-25	Streptanthella longirostris
1483	5	Andrenidae	Andrena	(Scaphandrena)	nigricula		Sunset Natural Arch, 0.72 mi NE	2001-04-25	Streptanthella longirostris
1484	1	Andrenidae	Andrena	(Scaphandrena)	nigricula		Sunset Natural Arch, 0.72 mi NE	2001-05-08	Streptanthella longirostris
1485	4	Andrenidae	Andrena	(Scaphandrena)	nigricula		The Gut, 2.86 mi SSW	2003-05-12	No Floral Record
1486	1	Andrenidae	Andrena	(Scaphandrena)	nigricula		Twentyfive Mile Wash, 1.5 mi S	2003-05-10	Oenothera sp.
1487	1	Andrenidae	Andrena	(Scaphandrena)	nigricula		Twentyfive Mile Wash, 1.5 mi S	2003-05-10	Streptanthella longirostris
1488	2	Andrenidae	Andrena	(Scaphandrena)	nigricula		Twentyfive Mile Wash, 1.5 mi S	2001-05-07	Streptanthella longirostris
1489	1	Andrenidae	Andrena	(Scaphandrena)	nigricula		Twentyfive Mile Wash, 1.6 mi S	2001-05-07	No Floral Record
1490	1	Andrenidae	Andrena	(Scaphandrena)	nigricula		Twentyfive Mile Wash, 1.6 mi S	2001-05-07	Streptanthella longirostris
1491	1	Andrenidae	Andrena	(Scaphandrena)	nigricula		White Point, 0.4 mi S	2001-04-24	No Floral Record
1492	1	Andrenidae	Andrena	(Scaphandrena)	nigricula		White Point, 2.3 mi NNW	2001-05-21	Streptanthella longirostris
1493	1	Andrenidae	Andrena	(Scaphandrena)	scurra		Billy Pasture, 0.4 mi N	2003-05-27	Descurainia sp.
1494	1	Andrenidae	Andrena	(Scaphandrena)	scurra		Billy Pasture, 0.95 mi NW	2003-06-13	No Floral Record
1495	1	Andrenidae	Andrena	(Scaphandrena)	scurra		Cottonwood Creek	2002-05-05	Salix sp.
1496	1	Andrenidae	Andrena	(Scaphandrena)	scurra		Escalante Riv., jct Death Hollow, 1.3 mi W	2001-04-30	Lepidium montanum
1497	1	Andrenidae	Andrena	(Scaphandrena)	scurra		Hardhead Water Spr., 1.25 mi SW	2003-05-16	Descurainia sophia
1498	2	Andrenidae	Andrena	(Scaphandrena)	scurra		Hardhead Water Spr., 3.0 mi SSE	2003-05-16	Chorispora tenella
1499	8	Andrenidae	Andrena	(Scaphandrena)	scurra		Hardhead Water Spr., 3.0 mi SSE	2003-05-16	Descurainia sophia
1500	1	Andrenidae	Andrena	(Scaphandrena)	scurra		Henrieville Cr	2001-05-01	Salix sp.
1501	2	Andrenidae	Andrena	(Scaphandrena)	scurra		Impossible Peak, 0.7 mi SE	2003-05-17	Descurainia sp.
1502	3	Andrenidae	Andrena	(Scaphandrena)	scurra		Kitchen Corral Spr., 1.0 mi N	2003-06-14	No Floral Record
1503	11	Andrenidae	Andrena	(Scaphandrena)	scurra		Kitchen Corral Spr., 1.0 mi N	2003-05-14	No Floral Record
1504	1	Andrenidae	Andrena	(Scaphandrena)	scurra		Kitchen Corral Spr., 1.0 mi N	2002-05-15	Ranunculus sp.
1505	1	Andrenidae	Andrena	(Scaphandrena)	scurra		Lick Wash	2002-05-14	Rhus trilobata
1506	2	Andrenidae	Andrena	(Scaphandrena)	scurra		Pet Hollow	2003-05-12	Lesquerella wardii
1507	1	Andrenidae	Andrena	(Scaphandrena)	scurra		Pet Hollow	2003-10-01	Machaeranthera canescens
1508	1	Andrenidae	Andrena	(Scaphandrena)	scurra		Red Wash, 2.6 mi SSE Carly Knoll	2001-05-23	Brassicaceae sp.
1509	2	Andrenidae	Andrena	(Scaphandrena)	scurra		Willis Creek	2003-05-13	Descurainia sophia
1510	2	Andrenidae	Andrena	(Scaphandrena)	sieverti		Red Wash, 2.7 mi SSE Carly Knoll	2001-05-23	Brassicaceae sp.
1511	4	Andrenidae	Andrena	(Scaphandrena)	sieverti		Red Wash, 2.7 mi SSE Carly Knoll	2001-05-23	Lesquerella arizonica
1512	1	Andrenidae	Andrena	(Scrapteropsis)	imitatrix		Lick Wash	2003-06-09	No Floral Record
1513	2	Andrenidae	Andrena	(Simandrena)	angustitarsata		Billy Pasture, 0.95 mi NW	2002-05-03	Amelanchier utahensis
1514	1	Andrenidae	Andrena	(Simandrena)	angustitarsata		Billy Pasture, 0.95 mi NW	2002-05-14	No Floral Record
1515	1	Andrenidae	Andrena	(Simandrena)	angustitarsata		Jody's Knoll, 1.0 mi SSW	2002-05-14	Amelanchier utahensis
1516	1	Andrenidae	Andrena	(Simandrena)	angustitarsata		Kitchen Corral Spr., 1.0 mi N	2002-05-15	Ranunculus sp.
1517	2	Andrenidae	Andrena	(Simandrena)	angustitarsata		Lick Wash	2002-05-03	Rhus aromatica
1518	4	Andrenidae	Andrena	(Simandrena)	angustitarsata		Lick Wash	2002-05-14	Rhus trilobata
1519	2	Andrenidae	Andrena	(Simandrena)	angustitarsata		Lick Wash	2002-05-03	Rhus trilobata
1520	2	Andrenidae	Andrena	(Thysandrena)	medionitens		Billy Pasture, 0.95 mi NW	2002-05-03	Amelanchier utahensis
1521	1	Andrenidae	Andrena	(Thysandrena)	medionitens		Billy Pasture, 0.95 mi NW	2002-05-14	Coleogyne ramosissima
1522	4	Andrenidae	Andrena	(Thysandrena)	medionitens		Billy Pasture, 0.95 mi NW	2002-05-14	Cryptantha fendleri
1523	1	Andrenidae	Andrena	(Thysandrena)	medionitens		Billy Pasture, 0.95 mi NW	2002-05-03	Cryptantha humilis
1524	2	Andrenidae	Andrena	(Thysandrena)	medionitens		Billy Pasture, 0.95 mi NW	2003-05-13	No Floral Record
1525	2	Andrenidae	Andrena	(Thysandrena)	medionitens		Billy Pasture, 1 mi NW	2003-05-13	No Floral Record
1526	1	Andrenidae	Andrena	(Thysandrena)	medionitens		Blackburn Cyn, mouth of	2001-05-30	No Floral Record
1527	1	Andrenidae	Andrena	(Thysandrena)	medionitens		Blondie Knoll, 2.3 mi NW	2002-04-29	Mahonia fremontii
1528	1	Andrenidae	Andrena	(Thysandrena)	medionitens		Burnt Ridge, 1 mi N	2003-05-21	No Floral Record
1529	1	Andrenidae	Andrena	(Thysandrena)	medionitens		Cottonwood Spr., 3.04 mi SSE	2003-05-27	Cryptantha sp.
1530	2	Andrenidae	Andrena	(Thysandrena)	medionitens		Cougar Knoll, 0.2 mi NE	2002-05-05	Arctostaphylos patula
1531	1	Andrenidae	Andrena	(Thysandrena)	medionitens		Cougar Knoll, 0.2 mi NE	2003-05-21	No Floral Record
1532	1	Andrenidae	Andrena	(Thysandrena)	medionitens		Cougar Knoll, 0.3 mi W	2002-05-08	No Floral Record
1533	9	Andrenidae	Andrena	(Thysandrena)	medionitens		Cougar Knoll, 0.34 mi SW	2001-05-30	Brassicaceae sp.
1534	1	Andrenidae	Andrena	(Thysandrena)	medionitens		Cougar Knoll, 0.34 mi SW	2002-05-09	Cryptantha humilis
1535	1	Andrenidae	Andrena	(Thysandrena)	medionitens		Cougar Knoll, 0.34 mi SW	2001-05-30	Cryptantha sp.
1536	1	Andrenidae	Andrena	(Thysandrena)	medionitens		Cougar Knoll, 0.34 mi SW	2000-05-31	Lupinus argenteus
1537	1	Andrenidae	Andrena	(Thysandrena)	medionitens		Cougar Knoll, 0.34 mi SW	2001-05-30	Lupinus sp.
1538	3	Andrenidae	Andrena	(Thysandrena)	medionitens		Cougar Knoll, 0.34 mi SW	2001-05-17	No Floral Record
1539	1	Andrenidae	Andrena	(Thysandrena)	medionitens		Cougar Knoll, 0.34 mi SW	2000-05-31	No Floral Record
1540	1	Andrenidae	Andrena	(Thysandrena)	medionitens		Cougar Knoll, 0.34 mi SW	2002-05-09	No Floral Record
1541	1	Andrenidae	Andrena	(Thysandrena)	medionitens		Cougar Knoll, 0.34 mi SW	2002-04-29	No Floral Record
1542	1	Andrenidae	Andrena	(Thysandrena)	medionitens		Cougar Knoll, 0.34 mi SW	2001-05-30	Taraxacum officinale
1543	1	Andrenidae	Andrena	(Thysandrena)	medionitens		Cougar Knoll, 0.4 mi E	2001-05-31	Asteraceae sp. (yellow)
1544	3	Andrenidae	Andrena	(Thysandrena)	medionitens		Cougar Knoll, 0.4 mi E	2001-05-31	Draba stenoloba
1545	1	Andrenidae	Andrena	(Thysandrena)	medionitens		Cougar Knoll, 0.4 mi E	2001-05-31	Erigeron jonesii
1546	7	Andrenidae	Andrena	(Thysandrena)	medionitens		Cougar Knoll, 0.4 mi E	2001-05-31	No Floral Record
1547	2	Andrenidae	Andrena	(Thysandrena)	medionitens		Cougar Knoll, 0.4 mi E	2001-05-31	Phacelia sp.
1548	4	Andrenidae	Andrena	(Thysandrena)	medionitens		Cougar Knoll, 0.4 mi E	2001-05-31	Polemoniaceae
1549	2	Andrenidae	Andrena	(Thysandrena)	medionitens		Cougar Knoll, 0.4 mi E	2001-05-31	Sisymbrium altissimum
1550	3	Andrenidae	Andrena	(Thysandrena)	medionitens		Cougar Knoll, 0.61 mi SSW	2003-05-21	No Floral Record
1551	1	Andrenidae	Andrena	(Thysandrena)	medionitens		Cougar Knoll, 0.61mi SSW	2000-05-31	Lupinus argenteus
1552	3	Andrenidae	Andrena	(Thysandrena)	medionitens		Cougar Knoll, 0.61mi SSW	2000-05-16	Malus sp.
1553	1	Andrenidae	Andrena	(Thysandrena)	medionitens		Cougar Knoll, 0.61mi SSW	2003-06-05	No Floral Record
1554	1	Andrenidae	Andrena	(Thysandrena)	medionitens		Cougar Knoll, 0.61mi SSW	2002-05-09	No Floral Record
1555	1	Andrenidae	Andrena	(Thysandrena)	medionitens		Cougar Knoll, 0.61mi SSW	2002-05-09	Ribes leptanthum
1556	1	Andrenidae	Andrena	(Thysandrena)	medionitens		Cougar Knoll, 0.61mi SSW	2003-06-05	Sisymbrium altissimum
1557	1	Andrenidae	Andrena	(Thysandrena)	medionitens		Cougar Knoll, 0.61mi SSW	2003-06-05	Symphoricarpos oreophilus
1558	3	Andrenidae	Andrena	(Thysandrena)	medionitens		Cougar Knoll, 0.61mi SSW	2002-04-29	Taraxacum officinale
1559	1	Andrenidae	Andrena	(Thysandrena)	medionitens		Cougar Knoll, 0.61mi SSW	2000-05-31	Taraxacum officinale
1560	5	Andrenidae	Andrena	(Thysandrena)	medionitens		Cougar Knoll, 0.61mi SSW	2002-05-09	Taraxacum officinale
1561	2	Andrenidae	Andrena	(Thysandrena)	medionitens		Cougar Knoll, 0.62 mi SE	2001-05-16	No Floral Record
1562	6	Andrenidae	Andrena	(Thysandrena)	medionitens		Cougar Knoll, 0.73 mi SSE	2001-05-18	Amelanchier utahensis
1563	2	Andrenidae	Andrena	(Thysandrena)	medionitens		Cougar Knoll, 0.73 mi SSE	2001-05-31	Cryptantha sp.
1564	5	Andrenidae	Andrena	(Thysandrena)	medionitens		Cougar Knoll, 0.73 mi SSE	2000-05-30	Erysimum asperum
1565	1	Andrenidae	Andrena	(Thysandrena)	medionitens		Cougar Knoll, 0.73 mi SSE	2001-05-31	Erysimum asperum
1566	1	Andrenidae	Andrena	(Thysandrena)	medionitens		Cougar Knoll, 0.73 mi SSE	2001-05-18	Ipomopsis aggregata
1567	2	Andrenidae	Andrena	(Thysandrena)	medionitens		Cougar Knoll, 0.73 mi SSE	2003-05-21	No Floral Record
1568	2	Andrenidae	Andrena	(Thysandrena)	medionitens		Cougar Knoll, 0.73 mi SSE	2002-04-29	Taraxacum officinale
1569	2	Andrenidae	Andrena	(Thysandrena)	medionitens		Cougar Knoll, 0.77 mi SSW	2000-05-16	Cryptantha flava
1570	3	Andrenidae	Andrena	(Thysandrena)	medionitens		Cougar Knoll, 0.77 mi SSW	2000-05-16	Erysimum asperum
1571	2	Andrenidae	Andrena	(Thysandrena)	medionitens		Cougar Knoll, 0.77 mi SSW	2000-05-31	No Floral Record
1572	1	Andrenidae	Andrena	(Thysandrena)	medionitens		Cougar Knoll, 0.97 mi NW	2002-05-09	Cryptantha humilis
1573	1	Andrenidae	Andrena	(Thysandrena)	medionitens		Cougar Knoll, 0.97 mi NW	2001-05-30	Cryptantha sp.
1574	4	Andrenidae	Andrena	(Thysandrena)	medionitens		Cougar Knoll, 0.97 mi NW	2000-05-31	Cymopterus lemmonii
1575	8	Andrenidae	Andrena	(Thysandrena)	medionitens		Cougar Knoll, 0.97 mi NW	2000-05-31	Cymopterus sp.
1576	2	Andrenidae	Andrena	(Thysandrena)	medionitens		Cougar Knoll, 0.97 mi NW	2000-05-31	No Floral Record
1577	4	Andrenidae	Andrena	(Thysandrena)	medionitens		Cougar Knoll, 0.97 mi SSE	2002-05-09	Amelanchier utahensis
1578	1	Andrenidae	Andrena	(Thysandrena)	medionitens		Cougar Knoll, 0.97 mi SSE	2000-05-30	Cryptantha pterocarya
1579	1	Andrenidae	Andrena	(Thysandrena)	medionitens		Cougar Knoll, 0.97 mi SSE	2001-05-18	Euphorbia brachycera
1580	7	Andrenidae	Andrena	(Thysandrena)	medionitens		Cougar Knoll, 0.97 mi SSE	2000-05-30	No Floral Record
1581	3	Andrenidae	Andrena	(Thysandrena)	medionitens		Cougar Knoll, 1.27 mi NW	2001-05-17	Amelanchier utahensis
1582	3	Andrenidae	Andrena	(Thysandrena)	medionitens		Cougar Knoll, 1.27 mi NW	2001-05-30	Cryptantha sp.
1583	21	Andrenidae	Andrena	(Thysandrena)	medionitens		Cougar Knoll, 1.27 mi NW	2001-05-30	Cryptantha sp.
1584	2	Andrenidae	Andrena	(Thysandrena)	medionitens		Cougar Knoll, 1.27 mi NW	2001-05-30	No Floral Record
1585	2	Andrenidae	Andrena	(Thysandrena)	medionitens		Cougar Knoll, 1.27 mi NW	2001-05-30	No Floral Record
1586	1	Andrenidae	Andrena	(Thysandrena)	medionitens		Cougar Knoll, 1.27 mi NW	2001-05-30	Symphoricarpos oreophilus
1587	1	Andrenidae	Andrena	(Thysandrena)	medionitens		Cougar Knoll, 1.28 mi SW	2001-05-31	Lupinus argenteus
1588	1	Andrenidae	Andrena	(Thysandrena)	medionitens		Cougar Knoll, 1.28 mi SW	2000-05-31	Lupinus sp.
1589	1	Andrenidae	Andrena	(Thysandrena)	medionitens		Cougar Knoll, 1.28 mi SW	2000-05-31	No Floral Record
1590	1	Andrenidae	Andrena	(Thysandrena)	medionitens		Cougar Knoll, 1.28 mi SW	2001-05-31	No Floral Record
1591	3	Andrenidae	Andrena	(Thysandrena)	medionitens		Cougar Knoll, 1.28 mi SW	2001-05-31	Symphoricarpos oreophilus
1592	3	Andrenidae	Andrena	(Thysandrena)	medionitens		Cougar Knoll, 1.3 mi SSW	2000-05-31	No Floral Record
1593	2	Andrenidae	Andrena	(Thysandrena)	medionitens		Cougar Knoll, 1.32 mi SSW	2002-05-23	Amelanchier utahensis
1594	8	Andrenidae	Andrena	(Thysandrena)	medionitens		Cougar Knoll, 1.32 mi SSW	2001-05-30	Brassicaceae sp.
1595	2	Andrenidae	Andrena	(Thysandrena)	medionitens		Cougar Knoll, 1.32 mi SSW	2000-05-30	Cryptantha pterocarya
1596	1	Andrenidae	Andrena	(Thysandrena)	medionitens		Cougar Knoll, 1.32 mi SSW	2000-05-30	Hymenopappus filifolius
1597	1	Andrenidae	Andrena	(Thysandrena)	medionitens		Cougar Knoll, 1.32 mi SSW	2000-05-30	Lupinus argenteus
1598	1	Andrenidae	Andrena	(Thysandrena)	medionitens		Cougar Knoll, 1.32 mi SSW	2001-05-30	Lupinus sp.
1599	1	Andrenidae	Andrena	(Thysandrena)	medionitens		Cougar Knoll, 1.32 mi SSW	2000-05-16	No Floral Record
1600	1	Andrenidae	Andrena	(Thysandrena)	medionitens		Cougar Knoll, 1.32 mi SSW	2001-05-17	No Floral Record
1601	3	Andrenidae	Andrena	(Thysandrena)	medionitens		Cougar Knoll, 1.32 mi SSW	2000-05-30	No Floral Record
1602	1	Andrenidae	Andrena	(Thysandrena)	medionitens		Cougar Knoll, 1.32 mi SSW	2000-05-30	Senecio multilobatus
1603	3	Andrenidae	Andrena	(Thysandrena)	medionitens		Cougar Knoll, 1.32 mi SSW	2001-05-17	Taraxacum officinale
1604	1	Andrenidae	Andrena	(Thysandrena)	medionitens		Cougar Knoll, 1.32 mi SSW	2001-05-30	Thelypodiopsis divaricata
1605	1	Andrenidae	Andrena	(Thysandrena)	medionitens		Cougar Knoll, 1.32 mi SSW	2001-05-30	Townsendia incana
1606	1	Andrenidae	Andrena	(Thysandrena)	medionitens		Cougar Knoll, 1.33 mi NW	2000-05-31	Cymopterus lemmonii
1607	5	Andrenidae	Andrena	(Thysandrena)	medionitens		Cougar Knoll, 1.33 mi NW	2000-05-31	Cymopterus sp.
1608	2	Andrenidae	Andrena	(Thysandrena)	medionitens		Cougar Knoll, 1.33 mi NW	2000-05-31	Rosa sp.
1609	2	Andrenidae	Andrena	(Thysandrena)	medionitens		Escalante River, 1 mi W Hwy 12	2001-05-06	No Floral Record
1610	8	Andrenidae	Andrena	(Thysandrena)	medionitens		Gates Draw, 0.5 mi SE	2001-05-17	No Floral Record
1611	1	Andrenidae	Andrena	(Thysandrena)	medionitens		George Hollow, 0.12 mi ESE	2000-05-30	Erysimum asperum
1612	7	Andrenidae	Andrena	(Thysandrena)	medionitens		George Hollow, 0.22 mi SE	2001-05-18	Amelanchier utahensis
1613	1	Andrenidae	Andrena	(Thysandrena)	medionitens		George Hollow, 0.22 mi SE	2001-05-30	Cryptantha sp.
1614	1	Andrenidae	Andrena	(Thysandrena)	medionitens		George Hollow, 0.22 mi SE	2002-05-08	Rhus trilobata
1615	2	Andrenidae	Andrena	(Thysandrena)	medionitens		George Hollow, 0.22 mi SE	2001-05-30	Symphoricarpos oreophilus
1616	1	Andrenidae	Andrena	(Thysandrena)	medionitens		Georgie Hollow, 0.6 mi NE	2001-05-18	Cryptantha sp.
1617	1	Andrenidae	Andrena	(Thysandrena)	medionitens		Georgie Hollow, 0.6 mi NE	2001-05-29	Cryptantha sp.
1618	2	Andrenidae	Andrena	(Thysandrena)	medionitens		Georgie Hollow, 0.6 mi NE	2001-05-29	No Floral Record
1619	2	Andrenidae	Andrena	(Thysandrena)	medionitens		Georgie Hollow, 1 mi E	2000-05-15	Cryptantha flava
1620	1	Andrenidae	Andrena	(Thysandrena)	medionitens		Georgie Hollow, 1 mi E	2000-05-04	Cryptantha pterocarya
1621	1	Andrenidae	Andrena	(Thysandrena)	medionitens		Georgie Hollow, 1 mi E	2000-05-16	Erysimum asperum
1622	1	Andrenidae	Andrena	(Thysandrena)	medionitens		Georgie Hollow, 1 mi E	2000-05-15	No Floral Record
1623	2	Andrenidae	Andrena	(Thysandrena)	medionitens		Georgie Hollow, 1 mi E	2000-05-29	No Floral Record
1624	1	Andrenidae	Andrena	(Thysandrena)	medionitens		Georgie Hollow, 1 mi E	2002-05-08	No Floral Record
1625	1	Andrenidae	Andrena	(Thysandrena)	medionitens		Lake Canyon	2001-05-31	Erysimum asperum
1626	1	Andrenidae	Andrena	(Thysandrena)	medionitens		Lake Canyon	2001-05-31	Lupinus sp.
1627	1	Andrenidae	Andrena	(Thysandrena)	medionitens		Lake Canyon	2001-05-29	No Floral Record
1628	2	Andrenidae	Andrena	(Thysandrena)	medionitens		Lake Canyon	2000-05-30	No Floral Record
1629	5	Andrenidae	Andrena	(Thysandrena)	medionitens		Lake Canyon	2000-05-04	No Floral Record
1630	1	Andrenidae	Andrena	(Thysandrena)	medionitens		Lake Canyon	2001-05-18	Taraxacum officinale
1631	3	Andrenidae	Andrena	(Thysandrena)	medionitens		Lake Canyon	2001-05-18	Taraxacum officinale
1632	1	Andrenidae	Andrena	(Thysandrena)	medionitens		Lake Canyon	2001-05-31	Thelypodiopsis divaricata
1633	4	Andrenidae	Andrena	(Thysandrena)	medionitens		Lake Draw, 0.3 mi SW	2001-05-18	Cryptantha sp.
1634	2	Andrenidae	Andrena	(Thysandrena)	medionitens		Lake Draw, 0.45 mi SSW	2001-05-18	Delphinium nuttallianum
1635	1	Andrenidae	Andrena	(Thysandrena)	medionitens		Lake Draw, 0.45 mi SSW	2001-05-18	Taraxacum officinale
1636	5	Andrenidae	Andrena	(Thysandrena)	medionitens		Lake Pasture	2000-05-04	No Floral Record
1637	1	Andrenidae	Andrena	(Thysandrena)	medionitens		Lake Pasture	2000-05-04	Tragopogon dubius
1638	2	Andrenidae	Andrena	(Thysandrena)	medionitens		Lake Pasture, 0.86 mi SW	2001-05-30	Cryptantha sp.
1639	1	Andrenidae	Andrena	(Thysandrena)	medionitens		Lick Wash	2002-05-03	Rhus aromatica
1640	1	Andrenidae	Andrena	(Thysandrena)	medionitens		Lick Wash	2002-05-14	Rhus trilobata
1641	3	Andrenidae	Andrena	(Thysandrena)	medionitens		Llewellyn Spr., 0.6 mi ESE	2001-05-17	No Floral Record
1642	2	Apidae	Diadasia		martialis		Long Canyon	2002-05-20	Sphaeralcea grossulariifolia
1643	4	Andrenidae	Andrena	(Thysandrena)	medionitens		Mudhole Cyn, head	2001-05-30	No Floral Record
1644	3	Andrenidae	Andrena	(Thysandrena)	medionitens		Mudhole Spr., 0.08 mi NNW	2001-05-30	Cleome lutea
1645	71	Andrenidae	Andrena	(Thysandrena)	medionitens		Mudhole Spr., 0.08 mi NNW	2001-05-30	Euphorbia brachycera
1646	1	Andrenidae	Andrena	(Thysandrena)	medionitens		Mudhole Spr., 0.08 mi NNW	2001-05-30	No Floral Record
1647	2	Andrenidae	Andrena	(Thysandrena)	medionitens		Mudhole Spr., 0.08 mi NNW	2001-05-30	Philadelphus microphyllus
1648	5	Andrenidae	Andrena	(Thysandrena)	medionitens		Mudhole Spr., 0.22 mi N	2001-05-17	Amelanchier utahensis
1649	1	Andrenidae	Andrena	(Thysandrena)	medionitens		Pleasant Grove Springs, 0.2 mi W	2000-05-30	No Floral Record
1650	6	Andrenidae	Andrena	(Thysandrena)	medionitens		Pleasant Grove Springs, 0.5 mi E	2001-05-29	Cryptantha sp.
1651	3	Andrenidae	Andrena	(Thysandrena)	medionitens		Pleasant Grove Springs, 0.5 mi E	2001-05-29	Erysimum asperum
1652	1	Andrenidae	Andrena	(Thysandrena)	medionitens		Pleasant Grove Springs, 0.5 mi E	2001-05-29	No Floral Record
1653	1	Andrenidae	Andrena	(Thysandrena)	medionitens		Pocket Hollow Springs, 0.25 mi E	2001-05-16	No Floral Record
1654	4	Andrenidae	Andrena	(Thysandrena)	medionitens		Pool Hollow, 0.76 mi ENE	2001-05-30	Cryptantha sp.
1655	2	Andrenidae	Andrena	(Thysandrena)	medionitens		Pool Hollow, 0.76 mi ENE	2001-05-30	No Floral Record
1656	5	Andrenidae	Andrena	(Thysandrena)	medionitens		Pool Hollow, 1.8 mi NE	2001-05-30	No Floral Record
1657	1	Andrenidae	Andrena	(Thysandrena)	medionitens		Pool Hollow, nr.	2002-05-08	Asteraceae sp. (yellow)
1658	1	Andrenidae	Andrena	(Thysandrena)	medionitens		Pool Hollow, nr.	2001-05-30	Brassicaceae sp.
1659	3	Andrenidae	Andrena	(Thysandrena)	medionitens		Pool Hollow, nr.	2001-05-30	Cleome lutea
1660	1	Andrenidae	Andrena	(Thysandrena)	medionitens		Pool Hollow, nr.	2002-05-08	Cryptantha sp.
1661	3	Andrenidae	Andrena	(Thysandrena)	medionitens		Pool Hollow, nr.	2001-05-30	Cryptantha sp.
1662	1	Andrenidae	Andrena	(Thysandrena)	medionitens		Pool Hollow, nr.	2002-05-23	Erysimum asperum
1663	4	Andrenidae	Andrena	(Thysandrena)	medionitens		Pool Hollow, nr.	2003-05-21	No Floral Record
1664	3	Andrenidae	Andrena	(Thysandrena)	medionitens		Pool Hollow, nr.	2001-05-30	No Floral Record
1665	1	Andrenidae	Andrena	(Thysandrena)	medionitens		Pool Hollow, nr.	2002-05-08	Phlox austromontana
1666	1	Andrenidae	Andrena	(Thysandrena)	medionitens		Pool Hollow, nr.	2001-05-30	Sisymbrium altissimum
1667	1	Andrenidae	Andrena	(Thysandrena)	medionitens		Red Wash, 2.7 mi SSE Carly Knoll	2001-05-23	No Floral Record
1668	1	Andrenidae	Andrena	(Thysandrena)	sp. 7 (aff. medionitens)		Billy Pasture, 0.95 mi NW	2003-05-13	No Floral Record
1669	1	Andrenidae	Andrena	(Thysandrena)	sp. 7 (aff. medionitens)		Henrieville Cr	2002-05-05	Rhus trilobata
1670	1	Andrenidae	Andrena	(Thysandrena)	sp. 7 (aff. medionitens)		Henrieville Cr	2002-05-05	Salix sp.
1671	1	Andrenidae	Andrena	(Thysandrena)	sp. 7 (aff. medionitens)		Henrieville Creek	2001-05-01	No Floral Record
1672	1	Andrenidae	Andrena	(Thysandrena)	sp. 7 (aff. medionitens)		Impossible Peak, 0.7 mi SE	2003-05-17	No Floral Record
1673	6	Andrenidae	Andrena	(Thysandrena)	sp. 7 (aff. medionitens)		Lick Wash	2002-05-03	Rhus aromatica
1674	3	Andrenidae	Andrena	(Thysandrena)	sp. 7 (aff. medionitens)		Lick Wash	2002-05-14	Rhus trilobata
1675	1	Andrenidae	Andrena	(Thysandrena)	sp. 7 (aff. medionitens)		Lick Wash	2002-05-03	Rhus trilobata
1676	1	Andrenidae	Andrena	(Thysandrena)	sp. 7 (aff. medionitens)		Rainbow Pt., 3.6 mi SE	2002-05-14	Senecio multilobatus
1677	1	Andrenidae	Andrena	(Thysandrena)	sp. 7 (aff. medionitens)		Swallow Park Spr., 1.7 mi N	2001-04-26	No Floral Record
1678	1	Andrenidae	Andrena	(Thysandrena)	sp. 8 (aff. w-scripta)		Brimstone Gulch, 0.7 mi NNW	2003-05-11	Lepidium sp.
1679	1	Andrenidae	Andrena	(Thysandrena)	sp. 8 (aff. w-scripta)		Chiricahua Mountains, 25 mi W Portal	2003-05-12	No Floral Record
1680	1	Andrenidae	Andrena	(Thysandrena)	sp. 8 (aff. w-scripta)		Cottonwood Creek, 4.2 mi SE Round Valley Spr.	2003-05-26	No Floral Record
1681	3	Andrenidae	Andrena	(Thysandrena)	sp. 8 (aff. w-scripta)		Drip Tank	2003-05-16	No Floral Record
1682	1	Andrenidae	Andrena	(Thysandrena)	sp. 8 (aff. w-scripta)		Fivemile Mt., 2.7 mi E	2003-04-10	No Floral Record
1683	2	Andrenidae	Andrena	(Thysandrena)	sp. 8 (aff. w-scripta)		Fivemile Mt., 2.7 mi E	2003-04-11	No Floral Record
1684	1	Andrenidae	Andrena	(Thysandrena)	sp. 8 (aff. w-scripta)		Left Hand Collet Cyn, 2.7 mi SE	2002-04-26	Shepherdia rotundifolia
1685	1	Andrenidae	Andrena	(Thysandrena)	w-scripta		2.2 mi SE Upper Valley Creek, jct Allen Creek	2003-05-12	Astragalus zionis
1686	1	Andrenidae	Andrena	(Thysandrena)	w-scripta		2.2 mi SE Upper Valley Creek, jct Allen Creek	2003-05-12	No Floral Record
1687	2	Andrenidae	Andrena	(Thysandrena)	w-scripta		Billy Pasture, 0.95 mi NW	2002-05-03	Amelanchier utahensis
1688	1	Andrenidae	Andrena	(Thysandrena)	w-scripta		Billy Pasture, 0.95 mi NW	2002-05-14	Coleogyne ramosissima
1689	2	Andrenidae	Andrena	(Thysandrena)	w-scripta		Billy Pasture, 0.95 mi NW	2003-05-13	No Floral Record
1690	1	Andrenidae	Andrena	(Thysandrena)	w-scripta		Blondie Knoll, 2.3 mi NW	2002-04-29	Mahonia fremontii
1691	1	Andrenidae	Andrena	(Thysandrena)	w-scripta		Brimstone Gulch, 0.7 mi NNW	2003-05-11	Lepidium sp.
1692	1	Andrenidae	Andrena	(Thysandrena)	w-scripta		Burnt Ridge, 1 mi N	2003-05-21	No Floral Record
1693	1	Andrenidae	Andrena	(Thysandrena)	w-scripta		Calf Creek	2002-04-30	Amelanchier utahensis
1694	13	Andrenidae	Andrena	(Thysandrena)	w-scripta		Calf Creek	2003-04-09	No Floral Record
1695	1	Andrenidae	Andrena	(Thysandrena)	w-scripta		Camp Spr., 1.5 mi SE	2003-05-30	Descurainia sophia
1696	1	Andrenidae	Andrena	(Thysandrena)	w-scripta		Chiricahua Mountains, 25 mi W Portal	2003-05-12	No Floral Record
1697	1	Andrenidae	Andrena	(Thysandrena)	w-scripta		Cougar Knoll, 0.2 mi NE	2003-05-21	No Floral Record
1698	2	Andrenidae	Andrena	(Thysandrena)	w-scripta		Cougar Knoll, 0.3 mi W	2001-05-31	Sisymbrium altissimum
1699	4	Andrenidae	Andrena	(Thysandrena)	w-scripta		Cougar Knoll, 0.4 mi E	2001-05-31	Sisymbrium altissimum
1700	1	Andrenidae	Andrena	(Thysandrena)	w-scripta		Cougar Knoll, 0.73 mi SSE	2001-05-18	Amelanchier utahensis
1701	1	Andrenidae	Andrena	(Thysandrena)	w-scripta		Cougar Knoll, 0.73 mi SSE	2001-05-29	No Floral Record
1702	1	Andrenidae	Andrena	(Thysandrena)	w-scripta		Cougar Knoll, 0.97 mi NW	2001-05-30	Ligusticum sp.
1703	1	Andrenidae	Andrena	(Thysandrena)	w-scripta		Cougar Knoll, 0.97 mi NW	2001-05-30	Taraxacum officinale
1704	1	Andrenidae	Andrena	(Thysandrena)	w-scripta		Cougar Knoll, 0.97 mi SSE	2002-05-09	Amelanchier utahensis
1705	1	Andrenidae	Andrena	(Thysandrena)	w-scripta		Cougar Knoll, 0.97 mi SSE	2001-05-31	Thelypodiopsis divaricata
1706	2	Andrenidae	Andrena	(Thysandrena)	w-scripta		Cougar Knoll, 1.28 mi SW	2001-05-31	Symphoricarpos oreophilus
1707	1	Andrenidae	Andrena	(Thysandrena)	w-scripta		Drip Tank	2003-05-16	No Floral Record
1708	1	Andrenidae	Andrena	(Thysandrena)	w-scripta		Escalante River, jct. Hwy 12	2003-04-09	No Floral Record
1709	1	Andrenidae	Andrena	(Thysandrena)	w-scripta		Fivemile Mt., 2.7 mi E	2003-04-11	No Floral Record
1710	1	Andrenidae	Andrena	(Thysandrena)	w-scripta		George Hollow, 0.22 mi SE	2001-05-18	No Floral Record
1711	1	Andrenidae	Andrena	(Thysandrena)	w-scripta		Georgie Hollow, 0.6 mi NE	2001-05-18	Amelanchier utahensis
1712	1	Andrenidae	Andrena	(Thysandrena)	w-scripta		Georgie Hollow, 0.6 mi NE	2001-05-18	No Floral Record
1713	1	Andrenidae	Andrena	(Thysandrena)	w-scripta		Hardhead Water Spr., 1.25 mi SW	2003-05-16	Cryptantha sp.
1714	4	Andrenidae	Andrena	(Thysandrena)	w-scripta		Hardhead Water Spr., 1.25 mi SW	2003-05-16	Descurainia sophia
1715	2	Andrenidae	Andrena	(Thysandrena)	w-scripta		Hardhead Water Spr., 3.0 mi SSE	2003-05-16	Descurainia sophia
1716	1	Andrenidae	Andrena	(Thysandrena)	w-scripta		Henrieville Cr	2001-05-01	Salix sp.
1717	1	Andrenidae	Andrena	(Thysandrena)	w-scripta		Henrieville Creek	2001-05-01	No Floral Record
1718	2	Andrenidae	Andrena	(Thysandrena)	w-scripta		Impossible Peak, 0.7 mi SE	2003-05-17	Descurainia sp.
1719	1	Andrenidae	Andrena	(Thysandrena)	w-scripta		Impossible Peak, 0.7 mi SE	2003-04-17	No Floral Record
1720	5	Andrenidae	Andrena	(Thysandrena)	w-scripta		Impossible Peak, 0.7 mi SE	2003-05-17	No Floral Record
1721	1	Andrenidae	Andrena	(Thysandrena)	w-scripta		Jody's Knoll, 1.0 mi SSW	2002-05-14	Amelanchier utahensis
1722	1	Andrenidae	Andrena	(Thysandrena)	w-scripta		Kitchen Corral Spr., 1.0 mi N	2003-04-14	No Floral Record
1723	5	Andrenidae	Andrena	(Thysandrena)	w-scripta		Kitchen Corral Spr., 1.0 mi N	2003-05-14	No Floral Record
1724	1	Andrenidae	Andrena	(Thysandrena)	w-scripta		Kitchen Corral Spr., 1.0 mi N	2003-05-28	No Floral Record
1725	3	Andrenidae	Andrena	(Thysandrena)	w-scripta		Lake Canyon	2001-05-31	No Floral Record
1726	1	Andrenidae	Andrena	(Thysandrena)	w-scripta		Lake Pasture	2000-05-04	Tragopogon dubius
1727	2	Andrenidae	Andrena	(Thysandrena)	w-scripta		Lake Pasture, 0.86 mi SW	2001-05-30	Sisymbrium altissimum
1728	2	Andrenidae	Andrena	(Thysandrena)	w-scripta		Left Hand Collet Cyn, 2.7 mi SE	2001-05-23	Brassicaceae sp. (yellow)
1729	1	Andrenidae	Andrena	(Thysandrena)	w-scripta		Left Hand Collet Cyn, 2.7 mi SE	2001-05-23	Lupinus argenteus
1730	1	Andrenidae	Andrena	(Thysandrena)	w-scripta		Lick Wash	2003-05-27	Cryptantha sp.
1731	4	Andrenidae	Andrena	(Thysandrena)	w-scripta		Lick Wash	2003-05-27	Descurainia sp.
1732	1	Andrenidae	Andrena	(Thysandrena)	w-scripta		Lick Wash	2002-05-03	Erysimum asperum
1733	20	Andrenidae	Andrena	(Thysandrena)	w-scripta		Lick Wash	2003-05-13	No Floral Record
1734	3	Andrenidae	Andrena	(Thysandrena)	w-scripta		Lick Wash	2002-05-03	Rhus aromatica
1735	11	Andrenidae	Andrena	(Thysandrena)	w-scripta		Lick Wash	2002-05-14	Rhus trilobata
1736	1	Andrenidae	Andrena	(Thysandrena)	w-scripta		Lick Wash	2002-05-03	Rhus trilobata
1737	1	Apidae	Nomada	(Centrias)	sp. E1		Long Canyon	2002-05-20	No Floral Record
1738	3	Andrenidae	Andrena	(Thysandrena)	w-scripta		Long Cyn, 0.8 mi NNW mouth	2001-04-24	Salix exigua
1739	1	Andrenidae	Andrena	(Thysandrena)	w-scripta		Long Cyn, 0.8 mi NNW mouth	2001-05-10	Salix sp.
1740	1	Andrenidae	Andrena	(Thysandrena)	w-scripta		Long Cyn, 0.8 mi NNW mouth	2001-04-24	Salix sp.
1741	2	Andrenidae	Andrena	(Thysandrena)	w-scripta		Mudhole Spr., 0.08 mi NNW	2001-05-30	Euphorbia brachycera
1742	1	Andrenidae	Andrena	(Thysandrena)	w-scripta		No Man's Mesa, 4.7 mi W	2001-04-27	Rhus sp.
1743	1	Andrenidae	Andrena	(Thysandrena)	w-scripta		Pet Hollow	2003-05-12	Amelanchier utahensis
1744	1	Andrenidae	Andrena	(Thysandrena)	w-scripta		Pet Hollow	2003-05-12	Lesquerella intermedia
1745	1	Andrenidae	Andrena	(Thysandrena)	w-scripta		Pet Hollow	2003-05-12	Lesquerella wardii
1746	9	Andrenidae	Andrena	(Thysandrena)	w-scripta		Pool Hollow, nr.	2001-05-30	Sisymbrium altissimum
1747	1	Andrenidae	Andrena	(Thysandrena)	w-scripta		Red Wash, 2.6 mi SSE Carly Knoll	2001-05-23	Brassicaceae sp.
1748	3	Andrenidae	Andrena	(Thysandrena)	w-scripta		Swallow Park Spr., 1.7 mi N	2001-04-26	No Floral Record
1749	1	Andrenidae	Andrena	(Thysandrena)	w-scripta		Swallow Park Spr., 1.7 mi N	2001-04-30	No Floral Record
1750	3	Andrenidae	Andrena	(Thysandrena)	w-scripta		Water Cyn, 0.5 mi ESE mouth	2001-05-10	Amelanchier utahensis
1751	2	Andrenidae	Andrena	(Thysandrena)	w-scripta		Water Cyn, 0.5 mi SE mouth	2001-05-10	Amelanchier utahensis
1752	2	Andrenidae	Andrena	(Thysandrena)	w-scripta		White Point, 0.73 mi SE	2001-04-24	Juniperus sp.
1753	1	Andrenidae	Andrena	(Thysandrena)	w-scripta		White Point, 0.73 mi SE	2001-04-24	Mahonia fremontii
1754	11	Andrenidae	Andrena	(Thysandrena)	w-scripta		Willis Creek	2003-04-09	No Floral Record
1755	5	Andrenidae	Andrena	(Thysandrena)	w-scripta		Willis Creek	2003-04-09	Rhus trilobata
1756	1	Andrenidae	Andrena	(Thysandrena)	w-scripta		Willis Creek, 4.3 mi S, Sheep Creek Flat	2003-04-13	No Floral Record
1757	4	Andrenidae	Andrena	(Thysandrena)	w-scripta		Willis Creek, 4.3 mi S, Sheep Creek Flat	2003-05-13	No Floral Record
1758	1	Andrenidae	Andrena	(Thysandrena)	w-scripta		Willow Spr., 4.7 mi NNE	2003-05-12	Salix exigua
1759	1	Andrenidae	Andrena	(Trachandrena)	cupreotincta		2.2 mi SE Upper Valley Creek, jct Allen Creek	2003-05-12	No Floral Record
1760	1	Andrenidae	Andrena	(Trachandrena)	cupreotincta		Bald Knoll, 4.19 mi S	2001-04-27	Ribes sp.
1761	16	Andrenidae	Andrena	(Trachandrena)	cupreotincta		Billy Pasture, 0.95 mi NW	2003-05-13	Amelanchier utahensis
1762	2	Andrenidae	Andrena	(Trachandrena)	cupreotincta		Billy Pasture, 0.95 mi NW	2002-05-14	Amelanchier utahensis
1763	1	Andrenidae	Andrena	(Trachandrena)	cupreotincta		Billy Pasture, 0.95 mi NW	2003-06-13	No Floral Record
1764	10	Andrenidae	Andrena	(Trachandrena)	cupreotincta		Billy Pasture, 0.95 mi NW	2003-05-13	No Floral Record
1765	1	Andrenidae	Andrena	(Trachandrena)	cupreotincta		Burnt Ridge, 1 mi N	2003-05-21	No Floral Record
1766	1	Andrenidae	Andrena	(Trachandrena)	cupreotincta		Cougar Knoll, 0.2 mi NE	2003-05-21	Amelanchier utahensis
1767	1	Andrenidae	Andrena	(Trachandrena)	cupreotincta		Cougar Knoll, 0.2 mi NE	2002-05-05	Artemisia tridentata
1768	1	Andrenidae	Andrena	(Trachandrena)	cupreotincta		Cougar Knoll, 0.3 mi W	2002-05-08	No Floral Record
1769	4	Andrenidae	Andrena	(Trachandrena)	cupreotincta		Cougar Knoll, 0.3 mi W	2001-05-31	Sisymbrium altissimum
1770	14	Andrenidae	Andrena	(Trachandrena)	cupreotincta		Cougar Knoll, 0.34 mi SW	2001-05-30	Brassicaceae sp.
1771	1	Andrenidae	Andrena	(Trachandrena)	cupreotincta		Cougar Knoll, 0.34 mi SW	2001-05-30	Cryptantha sp.
1772	1	Andrenidae	Andrena	(Trachandrena)	cupreotincta		Cougar Knoll, 0.34 mi SW	2001-05-30	Euphorbia brachycera
1773	1	Andrenidae	Andrena	(Trachandrena)	cupreotincta		Cougar Knoll, 0.34 mi SW	2001-05-30	No Floral Record
1774	1	Andrenidae	Andrena	(Trachandrena)	cupreotincta		Cougar Knoll, 0.34 mi SW	2001-05-30	Taraxacum officinale
1775	2	Andrenidae	Andrena	(Trachandrena)	cupreotincta		Cougar Knoll, 0.4 mi E	2001-05-31	Cryptantha sp.
1776	3	Andrenidae	Andrena	(Trachandrena)	cupreotincta		Cougar Knoll, 0.4 mi E	2001-05-31	Phacelia sp.
1777	12	Andrenidae	Andrena	(Trachandrena)	cupreotincta		Cougar Knoll, 0.4 mi E	2001-05-31	Sisymbrium altissimum
1778	3	Andrenidae	Andrena	(Trachandrena)	cupreotincta		Cougar Knoll, 0.48 mi S	2002-05-08	No Floral Record
1779	1	Andrenidae	Andrena	(Trachandrena)	cupreotincta		Cougar Knoll, 0.61 mi SSW	2003-05-21	Amelanchier utahensis
1780	2	Andrenidae	Andrena	(Trachandrena)	cupreotincta		Cougar Knoll, 0.61 mi SSW	2003-05-21	No Floral Record
1781	1	Andrenidae	Andrena	(Trachandrena)	cupreotincta		Cougar Knoll, 0.61mi SSW	2001-05-30	Brassicaceae sp.
1782	2	Andrenidae	Andrena	(Trachandrena)	cupreotincta		Cougar Knoll, 0.61mi SSW	2000-05-16	Malus sp.
1783	1	Andrenidae	Andrena	(Trachandrena)	cupreotincta		Cougar Knoll, 0.61mi SSW	2000-05-16	No Floral Record
1784	2	Andrenidae	Andrena	(Trachandrena)	cupreotincta		Cougar Knoll, 0.61mi SSW	2001-05-17	No Floral Record
1785	1	Andrenidae	Andrena	(Trachandrena)	cupreotincta		Cougar Knoll, 0.61mi SSW	2002-05-23	Philadelphus lewisii
1786	5	Andrenidae	Andrena	(Trachandrena)	cupreotincta		Cougar Knoll, 0.61mi SSW	2002-04-29	Ribes leptanthum
1787	1	Andrenidae	Andrena	(Trachandrena)	cupreotincta		Cougar Knoll, 0.61mi SSW	2002-05-09	Ribes sp.
1788	3	Andrenidae	Andrena	(Trachandrena)	cupreotincta		Cougar Knoll, 0.61mi SSW	2001-06-15	Sphaeralcea sp.
1789	1	Andrenidae	Andrena	(Trachandrena)	cupreotincta		Cougar Knoll, 0.61mi SSW	2003-06-05	Symphoricarpos oreophilus
1790	1	Andrenidae	Andrena	(Trachandrena)	cupreotincta		Cougar Knoll, 0.61mi SSW	2000-05-16	Taraxacum officinale
1791	3	Andrenidae	Andrena	(Trachandrena)	cupreotincta		Cougar Knoll, 0.61mi SSW	2001-05-17	Taraxacum officinale
1792	4	Andrenidae	Andrena	(Trachandrena)	cupreotincta		Cougar Knoll, 0.61mi SSW	2002-04-29	Taraxacum officinale
1793	4	Andrenidae	Andrena	(Trachandrena)	cupreotincta		Cougar Knoll, 0.61mi SSW	2001-05-30	Taraxacum officinale
1794	1	Andrenidae	Andrena	(Trachandrena)	cupreotincta		Cougar Knoll, 0.61mi SSW	2002-05-09	Taraxacum officinale
1795	1	Andrenidae	Andrena	(Trachandrena)	cupreotincta		Cougar Knoll, 0.62 mi SE	2001-05-16	No Floral Record
1796	8	Andrenidae	Andrena	(Trachandrena)	cupreotincta		Cougar Knoll, 0.73 mi SSE	2001-05-18	Amelanchier utahensis
1797	3	Andrenidae	Andrena	(Trachandrena)	cupreotincta		Cougar Knoll, 0.73 mi SSE	2003-05-21	Amelanchier utahensis
1798	1	Andrenidae	Andrena	(Trachandrena)	cupreotincta		Cougar Knoll, 0.73 mi SSE	2001-05-18	Arctostaphylos patula
1799	1	Andrenidae	Andrena	(Trachandrena)	cupreotincta		Cougar Knoll, 0.73 mi SSE	2001-05-18	No Floral Record
1800	1	Andrenidae	Andrena	(Trachandrena)	cupreotincta		Cougar Knoll, 0.73 mi SSE	2001-05-29	No Floral Record
1801	1	Andrenidae	Andrena	(Trachandrena)	cupreotincta		Cougar Knoll, 0.73 mi SSE	2001-05-31	No Floral Record
1802	1	Andrenidae	Andrena	(Trachandrena)	cupreotincta		Cougar Knoll, 0.73 mi SSE	2002-04-29	Taraxacum officinale
1803	1	Andrenidae	Andrena	(Trachandrena)	cupreotincta		Cougar Knoll, 0.97 mi NW	2000-05-31	Cymopterus sp.
1804	1	Andrenidae	Andrena	(Trachandrena)	cupreotincta		Cougar Knoll, 0.97 mi NW	2001-05-30	Ligusticum sp.
1805	1	Andrenidae	Andrena	(Trachandrena)	cupreotincta		Cougar Knoll, 0.97 mi NW	2001-05-30	No Floral Record
1806	4	Andrenidae	Andrena	(Trachandrena)	cupreotincta		Cougar Knoll, 0.97 mi SSE	2002-05-09	Amelanchier utahensis
1807	7	Andrenidae	Andrena	(Trachandrena)	cupreotincta		Cougar Knoll, 0.97 mi SSE	2001-05-31	Brassicaceae sp.
1808	39	Andrenidae	Andrena	(Trachandrena)	cupreotincta		Cougar Knoll, 0.97 mi SSE	2001-05-31	Thelypodiopsis divaricata
1809	2	Andrenidae	Andrena	(Trachandrena)	cupreotincta		Cougar Knoll, 1.27 mi NW	2001-05-17	Amelanchier utahensis
1810	2	Andrenidae	Andrena	(Trachandrena)	cupreotincta		Cougar Knoll, 1.27 mi NW	2001-05-30	Cryptantha sp.
1811	1	Andrenidae	Andrena	(Trachandrena)	cupreotincta		Cougar Knoll, 1.27 mi NW	2001-05-17	Gilia inconspicua
1812	2	Andrenidae	Andrena	(Trachandrena)	cupreotincta		Cougar Knoll, 1.27 mi NW	2001-05-17	No Floral Record
1813	1	Andrenidae	Andrena	(Trachandrena)	cupreotincta		Cougar Knoll, 1.27 mi NW	2001-05-30	Symphoricarpos oreophilus
1814	2	Andrenidae	Andrena	(Trachandrena)	cupreotincta		Cougar Knoll, 1.28 mi SW	2001-05-18	Acer sp.
1815	1	Andrenidae	Andrena	(Trachandrena)	cupreotincta		Cougar Knoll, 1.28 mi SW	2001-05-31	Agoseris glauca
1816	1	Andrenidae	Andrena	(Trachandrena)	cupreotincta		Cougar Knoll, 1.28 mi SW	2001-05-31	Lupinus argenteus
1817	1	Andrenidae	Andrena	(Trachandrena)	cupreotincta		Cougar Knoll, 1.28 mi SW	2001-05-18	No Floral Record
1818	1	Andrenidae	Andrena	(Trachandrena)	cupreotincta		Cougar Knoll, 1.28 mi SW	2001-05-31	No Floral Record
1819	1	Andrenidae	Andrena	(Trachandrena)	cupreotincta		Cougar Knoll, 1.28 mi SW	2001-05-31	Symphoricarpos oreophilus
1820	5	Andrenidae	Andrena	(Trachandrena)	cupreotincta		Cougar Knoll, 1.32 mi SSW	2001-05-30	Brassicaceae sp.
1821	2	Andrenidae	Andrena	(Trachandrena)	cupreotincta		Cougar Knoll, 1.32 mi SSW	2001-05-17	Taraxacum officinale
1822	1	Andrenidae	Andrena	(Trachandrena)	cupreotincta		Cougar Knoll, 1.32 mi SSW	2001-05-30	Thelypodiopsis divaricata
1823	2	Andrenidae	Andrena	(Trachandrena)	cupreotincta		Cougar Knoll, 1.33 mi NW	2000-05-31	Cymopterus lemmonii
1824	1	Andrenidae	Andrena	(Trachandrena)	cupreotincta		Cougar Knoll, 1.33 mi NW	2000-05-31	Cymopterus sp.
1825	9	Andrenidae	Andrena	(Trachandrena)	cupreotincta		George Hollow, 0.22 mi SE	2001-05-18	Amelanchier utahensis
1826	1	Andrenidae	Andrena	(Trachandrena)	cupreotincta		George Hollow, 0.22 mi SE	2002-05-08	Rhus trilobata
1827	3	Andrenidae	Andrena	(Trachandrena)	cupreotincta		George Hollow, 0.22 mi SE	2001-05-30	Taraxacum officinale
1828	1	Andrenidae	Andrena	(Trachandrena)	cupreotincta		George Hollow, 0.22 mi SE	2001-05-30	Vicia americana
1829	1	Andrenidae	Andrena	(Trachandrena)	cupreotincta		Georgie Hollow, 0.6 mi NE	2002-05-08	Amelanchier utahensis
1830	1	Andrenidae	Andrena	(Trachandrena)	cupreotincta		Georgie Hollow, 1 mi E	2002-05-08	No Floral Record
1831	1	Andrenidae	Andrena	(Trachandrena)	cupreotincta		Impossible Peak, 0.7 mi SE	2003-05-17	No Floral Record
1832	5	Andrenidae	Andrena	(Trachandrena)	cupreotincta		Impossible Peak, 0.7 mi SE	2003-05-17	Salix exigua
1833	1	Andrenidae	Andrena	(Trachandrena)	cupreotincta		Jody's Knoll, 1.0 mi SSW	2002-05-14	Amelanchier utahensis
1834	1	Andrenidae	Andrena	(Trachandrena)	cupreotincta		Kitchen Corral Spr., 1.0 mi N	2003-05-28	Salix exigua
1835	1	Andrenidae	Andrena	(Trachandrena)	cupreotincta		Kitchen Corral Spr., 1.0 mi N	2003-06-11	Tamarix sp.
1836	13	Andrenidae	Andrena	(Trachandrena)	cupreotincta		Lake Canyon	2001-05-31	Brassicaceae sp.
1837	5	Andrenidae	Andrena	(Trachandrena)	cupreotincta		Lake Canyon	2001-05-31	Brassicaceae sp.
1838	1	Andrenidae	Andrena	(Trachandrena)	cupreotincta		Lake Canyon	2001-05-31	Cryptantha flava
1839	2	Andrenidae	Andrena	(Trachandrena)	cupreotincta		Lake Canyon	2001-05-31	Lupinus sp.
1840	1	Andrenidae	Andrena	(Trachandrena)	cupreotincta		Lake Canyon	2001-05-31	No Floral Record
1841	5	Andrenidae	Andrena	(Trachandrena)	cupreotincta		Lake Canyon	2001-05-31	No Floral Record
1842	4	Andrenidae	Andrena	(Trachandrena)	cupreotincta		Lake Canyon	2001-05-29	Sisymbrium altissimum
1843	8	Andrenidae	Andrena	(Trachandrena)	cupreotincta		Lake Canyon	2001-05-31	Thelypodiopsis divaricata
1844	5	Andrenidae	Andrena	(Trachandrena)	cupreotincta		Lake Canyon	2001-05-31	Thelypodiopsis divaricata
1845	1	Andrenidae	Andrena	(Trachandrena)	cupreotincta		Lake Canyon	2001-05-31	Zigadenus elegans
1846	1	Andrenidae	Andrena	(Trachandrena)	cupreotincta		Lake Pasture	2000-05-04	No Floral Record
1847	1	Andrenidae	Andrena	(Trachandrena)	cupreotincta		Lake Pasture, 0.86 mi SW	2001-05-30	Sisymbrium altissimum
1848	2	Andrenidae	Andrena	(Trachandrena)	cupreotincta		Lick Wash	2003-05-13	Erysimum asperum
1849	1	Andrenidae	Andrena	(Trachandrena)	cupreotincta		Lick Wash	2003-05-13	Melilotus alba
1850	12	Andrenidae	Andrena	(Trachandrena)	cupreotincta		Lick Wash	2003-05-13	No Floral Record
1851	1	Andrenidae	Andrena	(Trachandrena)	cupreotincta		Lick Wash	2003-05-13	Phlox austromontana
1852	7	Andrenidae	Andrena	(Trachandrena)	cupreotincta		Lick Wash	2003-05-13	Rhus trilobata
1853	1	Andrenidae	Andrena	(Trachandrena)	cupreotincta		Lick Wash	2003-06-09	Rosa woodsii
1854	6	Andrenidae	Andrena	(Trachandrena)	cupreotincta		Mudhole Spr., 0.08 mi NNW	2001-05-30	Euphorbia brachycera
1855	2	Andrenidae	Andrena	(Trachandrena)	cupreotincta		Mudhole Spr., 0.08 mi NNW	2001-05-30	No Floral Record
1856	36	Andrenidae	Andrena	(Trachandrena)	cupreotincta		Mudhole Spr., 0.08 mi NNW	2001-05-30	Philadelphus microphyllus
1857	1	Andrenidae	Andrena	(Trachandrena)	cupreotincta		Mudhole Spr., 0.08 mi NNW	2001-05-17	Taraxacum officinale
1858	3	Andrenidae	Andrena	(Trachandrena)	cupreotincta		Mudhole Spr., 0.22 mi N	2001-05-17	Amelanchier utahensis
1859	3	Andrenidae	Andrena	(Trachandrena)	cupreotincta		No Man's Mesa, 4.7 mi W	2001-04-27	Rhus sp.
1860	1	Andrenidae	Andrena	(Trachandrena)	cupreotincta		Pet Hollow	2003-05-12	Rhus trilobata
1861	1	Andrenidae	Andrena	(Trachandrena)	cupreotincta		Pleasant Grove Springs, 0.2 mi W	2000-05-31	Linum perenne
1862	1	Andrenidae	Andrena	(Trachandrena)	cupreotincta		Pleasant Grove Springs, 0.5 mi E	2001-05-18	Amelanchier utahensis
1863	4	Andrenidae	Andrena	(Trachandrena)	cupreotincta		Pleasant Grove Springs, 0.5 mi E	2001-05-29	Cryptantha sp.
1864	1	Andrenidae	Andrena	(Trachandrena)	cupreotincta		Pleasant Grove Springs, 0.5 mi E	2001-05-29	No Floral Record
1865	3	Andrenidae	Andrena	(Trachandrena)	cupreotincta		Pocket Hollow Spr., 1.3 mi NW	2001-05-17	No Floral Record
1866	2	Andrenidae	Andrena	(Trachandrena)	cupreotincta		Pocket Hollow Springs, 0.25 mi E	2001-05-16	No Floral Record
1867	1	Andrenidae	Andrena	(Trachandrena)	cupreotincta		Pool Hollow, 0.76 mi ENE	2001-05-30	Cryptantha sp.
1868	1	Andrenidae	Andrena	(Trachandrena)	cupreotincta		Pool Hollow, 1.8 mi NE	2001-05-30	No Floral Record
1869	1	Andrenidae	Andrena	(Trachandrena)	cupreotincta		Pool Hollow, nr.	2001-05-30	Brassicaceae sp.
1870	6	Andrenidae	Andrena	(Trachandrena)	cupreotincta		Pool Hollow, nr.	2001-05-30	Cryptantha sp.
1871	1	Andrenidae	Andrena	(Trachandrena)	cupreotincta		Pool Hollow, nr.	2001-05-30	Lupinus argenteus
1872	1	Andrenidae	Andrena	(Trachandrena)	cupreotincta		Pool Hollow, nr.	2003-05-21	No Floral Record
1873	1	Andrenidae	Andrena	(Trachandrena)	cupreotincta		Pool Hollow, nr.	2001-05-30	No Floral Record
1874	7	Andrenidae	Andrena	(Trachandrena)	cupreotincta		Pool Hollow, nr.	2001-05-30	No Floral Record
1875	26	Andrenidae	Andrena	(Trachandrena)	cupreotincta		Pool Hollow, nr.	2001-05-30	Sisymbrium altissimum
1876	1	Andrenidae	Andrena	(Trachandrena)	cupreotincta		The Gut, 2.86 mi SSW	2003-05-12	Mahonia fremontii
1877	1	Andrenidae	Andrena	(Trachandrena)	cupreotincta		Willis Creek, 4.3 mi S, Sheep Creek Flat	2003-05-13	Amelanchier utahensis
1878	5	Andrenidae	Andrena	(Trachandrena)	cupreotincta		Willis Creek, 4.3 mi S, Sheep Creek Flat	2003-05-13	No Floral Record
1879	1	Andrenidae	Andrena	(Trachandrena)	forbesii		Jody's Knoll, 1.0 mi SSW	2002-05-14	Amelanchier utahensis
1880	1	Andrenidae	Andrena	(Trachandrena)	salicifloris		Sunset Natural Arch, 0.72 mi NE	2001-04-25	Streptanthella longirostris
1881	1	Andrenidae	Andrena	(Trachandrena)	striatifrons		Cottonwood Creek	2002-05-05	Salix sp.
1882	7	Andrenidae	Perdita	(Cockerellia)	perpulchra		Duffy Mesa, 1.8 mi NNW	2001-08-14	Heterotheca villosa
1883	2	Andrenidae	Perdita	(Cockerellia)	perpulchra		Duffy Mesa, 1.8 mi NNW	2001-07-26	Heterotheca villosa
1884	4	Andrenidae	Perdita	(Cockerellia)	perpulchra		Duffy Mesa, 1.8 mi NNW	2001-08-28	Heterotheca villosa
1885	1	Andrenidae	Andrena	(Trachandrena)	striatifrons		Escalante Riv. Jct Death Hollow, 1.1 mi W	2001-05-14	Salix exigua
1886	9	Andrenidae	Andrena	(Trachandrena)	striatifrons		Escalante Riv., jct Death Hollow, 1.3 mi W	2001-04-30	Salix exigua
1887	1	Andrenidae	Andrena	(Trachandrena)	striatifrons		Escalante Riv., jct Death Hollow, 1.3 mi W	2001-05-30	Salix exigua
1888	2	Andrenidae	Andrena	(Trachandrena)	striatifrons		Escalante Riv., jct Death Hollow, 1.3 mi W	2001-04-30	Salix sp.
1889	5	Andrenidae	Andrena	(Trachandrena)	striatifrons		Escalante River, 1 mi W Hwy 12	2001-05-06	Salix exigua
1892	2	Andrenidae	Andrena	(Trachandrena)	striatifrons		Long Cyn, 0.8 mi NNW mouth	2001-05-10	Salix exigua
1893	1	Andrenidae	Andrena	(Trachandrena)	striatifrons		Long Cyn, 0.8 mi NNW mouth	2001-05-10	Salix sp.
1894	1	Andrenidae	Andrena	(Trachandrena)	striatifrons		The Gulch	2001-05-25	Salix exigua
1895	4	Andrenidae	Andrena	(Trachandrena)	striatifrons		White Point, 3.4 mi NNW	2001-05-07	Salix exigua
1896	2	Andrenidae	Andrena	(Trachandrena)	striatifrons		White Point, 3.4 mi NNW	2001-05-07	Salix sp.
1897	2	Andrenidae	Andrena	(Trachandrena)	zionensis		Billy Pasture, 0.4 mi N	2003-05-27	Descurainia sp.
1898	4	Andrenidae	Andrena	(Trachandrena)	zionensis		Billy Pasture, 0.95 mi NW	2003-05-13	Amelanchier utahensis
1899	1	Andrenidae	Andrena	(Trachandrena)	zionensis		Billy Pasture, 0.95 mi NW	2003-05-13	No Floral Record
1900	3	Andrenidae	Andrena	(Trachandrena)	zionensis		Blondie Knoll, 2.3 mi NW	2002-04-29	Amelanchier utahensis
1901	1	Andrenidae	Andrena	(Trachandrena)	zionensis		Burnt Ridge, 1 mi N	2003-05-21	Amelanchier utahensis
1902	5	Andrenidae	Andrena	(Trachandrena)	zionensis		Burnt Ridge, 1 mi N	2003-05-21	Astragalus sp.
1903	4	Andrenidae	Andrena	(Trachandrena)	zionensis		Cougar Knoll, 0.2 mi NE	2003-05-21	Amelanchier utahensis
1904	1	Andrenidae	Andrena	(Trachandrena)	zionensis		Cougar Knoll, 0.2 mi NE	2003-05-21	No Floral Record
1905	1	Andrenidae	Andrena	(Trachandrena)	zionensis		Cougar Knoll, 0.34 mi SW	2001-05-30	Euphorbia brachycera
1906	12	Andrenidae	Andrena	(Trachandrena)	zionensis		Cougar Knoll, 0.4 mi E	2003-05-21	Amelanchier utahensis
1907	1	Andrenidae	Andrena	(Trachandrena)	zionensis		Cougar Knoll, 0.4 mi E	2003-05-21	No Floral Record
1908	2	Andrenidae	Andrena	(Trachandrena)	zionensis		Cougar Knoll, 0.4 mi E	2001-05-31	Sisymbrium altissimum
1909	2	Andrenidae	Andrena	(Trachandrena)	zionensis		Cougar Knoll, 0.61mi SSW	2003-05-21	Amelanchier utahensis
1910	1	Andrenidae	Andrena	(Trachandrena)	zionensis		Cougar Knoll, 0.61mi SSW	2001-05-17	Ribes sp.
1911	1	Andrenidae	Andrena	(Trachandrena)	zionensis		Cougar Knoll, 0.61mi SSW	2001-06-15	Sphaeralcea sp.
1912	2	Andrenidae	Andrena	(Trachandrena)	zionensis		Cougar Knoll, 0.62 mi SE	2001-05-16	No Floral Record
1913	6	Andrenidae	Andrena	(Trachandrena)	zionensis		Cougar Knoll, 0.73 mi SSE	2001-05-18	Amelanchier utahensis
1914	7	Andrenidae	Andrena	(Trachandrena)	zionensis		Cougar Knoll, 0.73 mi SSE	2003-05-21	Amelanchier utahensis
1915	1	Andrenidae	Andrena	(Trachandrena)	zionensis		Cougar Knoll, 0.97 mi SSE	2001-05-31	Lesquerella sp.
1916	2	Andrenidae	Andrena	(Trachandrena)	zionensis		Cougar Knoll, 0.97 mi SSE	2001-05-31	Thelypodiopsis divaricata
1917	1	Andrenidae	Andrena	(Trachandrena)	zionensis		Cougar Knoll, 1.28 mi SW	2001-05-18	No Floral Record
1918	1	Andrenidae	Andrena	(Trachandrena)	zionensis		Cougar Knoll, 1.28 mi SW	2001-05-31	Symphoricarpos oreophilus
1919	4	Andrenidae	Andrena	(Trachandrena)	zionensis		Drip Tank	2003-05-16	Fallugia paradoxa
1920	1	Andrenidae	Andrena	(Trachandrena)	zionensis		Drip Tank	2003-05-16	Stanleya pinnata
1921	1	Andrenidae	Andrena	(Trachandrena)	zionensis		Dry Fork, N	2003-08-26	Eriogonum corymbosum
1922	1	Andrenidae	Perdita	(Cockerellia)	perpulchra		Duffy Mesa, 1.8 mi NNW	2003-07-03	Heterotheca villosa
1923	1	Andrenidae	Perdita	(Cockerellia)	perpulchra		Duffy Mesa, 1.8 mi NNW	2001-08-14	No Floral Record
1924	1	Andrenidae	Andrena	(Trachandrena)	zionensis		Escalante Riv., jct Death Hollow, 1.3 mi W	2001-05-14	Lepidium montanum
1925	2	Andrenidae	Andrena	(Trachandrena)	zionensis		Escalante River, 1 mi W Hwy 12	2001-05-06	Amelanchier utahensis
1926	3	Andrenidae	Andrena	(Trachandrena)	zionensis		George Hollow, 0.22 mi SE	2001-05-18	Amelanchier utahensis
1927	3	Andrenidae	Andrena	(Trachandrena)	zionensis		George Hollow, 0.22 mi SE	2001-05-18	No Floral Record
1928	7	Andrenidae	Andrena	(Trachandrena)	zionensis		Georgie Hollow, 0.6 mi NE	2001-05-18	Amelanchier utahensis
1929	5	Andrenidae	Andrena	(Trachandrena)	zionensis		Georgie Hollow, 0.6 mi NE	2001-05-18	No Floral Record
1930	4	Andrenidae	Andrena	(Trachandrena)	zionensis		Hardhead Water Spr., 1.25 mi SW	2003-05-16	Descurainia sophia
1931	2	Andrenidae	Andrena	(Trachandrena)	zionensis		Hardhead Water Spr., 3.0 mi SSE	2003-05-16	Descurainia sophia
1933	10	Andrenidae	Andrena	(Trachandrena)	zionensis		Impossible Peak, 0.7 mi SE	2003-05-17	Amelanchier utahensis
1934	2	Andrenidae	Andrena	(Trachandrena)	zionensis		Impossible Peak, 0.7 mi SE	2003-05-17	Descurainia sp.
1935	13	Andrenidae	Andrena	(Trachandrena)	zionensis		Impossible Peak, 0.7 mi SE	2003-05-17	Mahonia fremontii
1936	27	Andrenidae	Andrena	(Trachandrena)	zionensis		Impossible Peak, 0.7 mi SE	2003-05-17	Salix exigua
1937	1	Andrenidae	Andrena	(Trachandrena)	zionensis		Impossible Peak, 0.7 mi SE	2003-05-17	Streptanthella longirostris
1938	1	Andrenidae	Andrena	(Trachandrena)	zionensis		Jody's Knoll, 1.0 mi SSW	2002-05-14	Amelanchier utahensis
1939	1	Andrenidae	Andrena	(Trachandrena)	zionensis		Kitchen Corral Spr., 1.0 mi N	2003-05-14	Amelanchier utahensis
1940	1	Andrenidae	Andrena	(Trachandrena)	zionensis		Kitchen Corral Spr., 1.0 mi N	2003-05-14	No Floral Record
1941	1	Andrenidae	Andrena	(Trachandrena)	zionensis		Lake Canyon	2001-05-31	No Floral Record
1942	1	Andrenidae	Andrena	(Trachandrena)	zionensis		Lick Wash	2003-05-27	Cryptantha sp.
1943	14	Andrenidae	Andrena	(Trachandrena)	zionensis		Lick Wash	2003-05-13	No Floral Record
1944	7	Andrenidae	Andrena	(Trachandrena)	zionensis		Lick Wash	2003-05-13	Rhus trilobata
1945	1	Apidae	Nomada	(Centrias)	sp. E2		Long Canyon	2002-05-20	No Floral Record
1946	1	Apidae	Xylocopa	(Xylocopoides)	californica		Long Canyon	2002-05-20	Stanleya pinnata
1947	1	Andrenidae	Andrena	(Trachandrena)	zionensis		Mudhole Spr., 0.08 mi NNW	2001-05-30	Euphorbia brachycera
1948	4	Andrenidae	Andrena	(Trachandrena)	zionensis		Mudhole Spr., 0.08 mi NNW	2001-05-30	Philadelphus microphyllus
1949	1	Andrenidae	Andrena	(Trachandrena)	zionensis		Paradise Canyon	2003-05-12	No Floral Record
1950	1	Andrenidae	Andrena	(Trachandrena)	zionensis		Pet Hollow	2003-05-12	Amelanchier utahensis
1951	8	Andrenidae	Andrena	(Trachandrena)	zionensis		Pet Hollow	2003-05-12	Amelanchier utahensis
1952	1	Andrenidae	Andrena	(Trachandrena)	zionensis		Pet Hollow	2003-05-12	Rhus trilobata
1953	1	Andrenidae	Andrena	(Trachandrena)	zionensis		Pocket Hollow Spr., 1.3 mi NW	2001-05-17	No Floral Record
1954	1	Andrenidae	Andrena	(Trachandrena)	zionensis		Pool Hollow, nr.	2003-05-21	Euphorbia brachycera
1955	2	Andrenidae	Andrena	(Trachandrena)	zionensis		Pool Hollow, nr.	2001-05-30	Sisymbrium altissimum
1956	1	Andrenidae	Andrena	(Trachandrena)	zionensis		Red Wash, 2.6 mi SSE Carly Knoll	2001-05-23	Thelypodiopsis divaricata
1957	2	Andrenidae	Andrena	(Trachandrena)	zionensis		Rock House Cove, 1.57 mi SSW	2003-05-12	Calochortus nuttallii
1958	1	Andrenidae	Andrena	(Trachandrena)	zionensis		The Gulch	2001-05-25	Salix exigua
1959	3	Andrenidae	Andrena	(Trachandrena)	zionensis		The Gut, 2.86 mi SSW	2003-05-12	Amelanchier utahensis
1960	3	Andrenidae	Andrena	(Trachandrena)	zionensis		Water Cyn, 0.5 mi ESE mouth	2001-05-10	Amelanchier utahensis
1961	2	Andrenidae	Andrena	(Trachandrena)	zionensis		Water Cyn, 0.5 mi SE mouth	2001-05-10	Amelanchier utahensis
1962	3	Andrenidae	Andrena	(Trachandrena)	zionensis		White Point, 0.4 mi S	2001-05-21	Opuntia erinacea
1963	1	Andrenidae	Andrena	(Trachandrena)	zionensis		White Point, 2.6 mi NNE	2003-05-11	Lepidium sp.
1964	9	Andrenidae	Andrena	(Trachandrena)	zionensis		Willis Creek, 4.3 mi S, Sheep Creek Flat	2003-05-13	Amelanchier utahensis
1965	4	Andrenidae	Andrena	(Trachandrena)	zionensis		Willis Creek, 4.3 mi S, Sheep Creek Flat	2003-05-13	No Floral Record
1966	3	Andrenidae	Andrena	(Trachandrena)	zionensis		Willis Creek, 4.3 mi S, Sheep Creek Flat	2003-05-27	Taraxacum officinale
1967	2	Andrenidae	Andrena	(Tylandrena)	hallii		Billy Pasture, 0.95 mi NW	2002-05-14	Cryptantha fendleri
1968	1	Andrenidae	Andrena	(Tylandrena)	hallii		Billy Pasture, 0.95 mi NW	2002-05-19	Cryptantha fendleri
1969	3	Andrenidae	Andrena	(Tylandrena)	hallii		Billy Pasture, 0.95 mi NW	2003-06-09	Cryptantha humilis
1970	1	Andrenidae	Andrena	(Tylandrena)	hallii		Billy Pasture, 0.95 mi NW	2002-05-14	No Floral Record
1971	1	Andrenidae	Andrena	(Tylandrena)	hallii		Billy Pasture, 0.95 mi NW	2003-06-09	Sphaeralcea sp.
1972	3	Andrenidae	Andrena	(Tylandrena)	hallii		Cottonwood Spr., 3.04 mi SSE	2003-05-27	Cryptantha sp.
1973	2	Andrenidae	Andrena	(Tylandrena)	hallii		Cougar Knoll, 0.4 mi E	2003-05-21	Cryptantha sp.
1974	3	Andrenidae	Andrena	(Tylandrena)	hallii		Grosvenor Arch	2001-06-06	Stanleya pinnata
1975	1	Andrenidae	Andrena	(Tylandrena)	hallii		Jody's Knoll, 1.0 mi SSW	2002-05-14	Peraphyllum ramosissimum
1976	2	Andrenidae	Andrena	(Tylandrena)	hallii		Lick Wash	2002-05-14	Rhus trilobata
1977	5	Andrenidae	Andrena	(Tylandrena)	hallii		Shepherd Point, 0.15 mi SE,	2001-06-06	No Floral Record
1978	3	Andrenidae	Andrena	(Tylandrena)	hallii		The Gulch	2001-05-25	Sphaeralcea grossulariifolia
1979	1	Andrenidae	Andrena	(Tylandrena)	hallii		Wagon Box Mesa, 1.5 mi W	2001-06-07	Cryptantha sp.
1980	4	Andrenidae	Andrena	(Tylandrena)	hallii		Wagon Box Mesa, 1.5 mi W	2001-05-24	Phacelia crenulata
1981	4	Andrenidae	Andrena	(Tylandrena)	subaustralis		Cottonwood Creek	2002-05-05	Salix sp.
1982	2	Andrenidae	Perdita	(Hexaperdita)	asteris		Duffy Mesa, 1.8 mi NNW	2002-08-27	Aster sp.
1983	2	Andrenidae	Perdita	(Hexaperdita)	asteris		Duffy Mesa, 1.8 mi NNW	2002-08-12	Grindelia squarrosa
1984	12	Andrenidae	Perdita	(Hexaperdita)	asteris		Duffy Mesa, 1.8 mi NNW	2001-07-25	Grindelia squarrosa
1985	2	Andrenidae	Perdita	(Hexaperdita)	asteris		Duffy Mesa, 1.8 mi NNW	2002-08-27	Grindelia squarrosa
1986	2	Andrenidae	Perdita	(Hexaperdita)	asteris		Duffy Mesa, 1.8 mi NNW	2001-08-31	Grindelia squarrosa
1987	1	Andrenidae	Perdita	(Hexaperdita)	asteris		Duffy Mesa, 1.8 mi NNW	2001-08-14	Heterotheca villosa
1988	1	Andrenidae	Andrena	(Tylandrena)	subaustralis		Escalante Riv. Jct Death Hollow, 1.1 mi W	2001-04-30	No Floral Record
1989	3	Andrenidae	Andrena	(Tylandrena)	subaustralis		Escalante Riv., jct Death Hollow, 1.3 mi W	2001-04-30	Salix exigua
1990	3	Andrenidae	Andrena	(Tylandrena)	subaustralis		Escalante Riv., jct Death Hollow, 1.3 mi W	2001-04-30	Salix sp.
1991	10	Andrenidae	Andrena	(Tylandrena)	subaustralis		Escalante River, 1 mi W Hwy 12	2001-05-06	Salix exigua
1992	1	Andrenidae	Andrena	(Tylandrena)	subaustralis		Henrieville Creek	2001-05-01	Rhus trilobata
1995	4	Andrenidae	Andrena	(Tylandrena)	subaustralis		Long Cyn, 0.8 mi NNW mouth	2001-05-10	Salix exigua
1996	2	Andrenidae	Andrena	(Tylandrena)	subaustralis		Long Cyn, 0.8 mi NNW mouth	2001-05-10	Salix sp.
1997	2	Andrenidae	Andrena	(Tylandrena)	subaustralis		White Point, 3.4 mi NNW	2001-05-07	Salix exigua
1998	2	Andrenidae	Calliopsis	(Calliopsima)	chlorops		Alvey Wash	2000-07-27	No Floral Record
1999	2	Andrenidae	Calliopsis	(Calliopsima)	chlorops		Alvey Wash	2000-07-27	No Floral Record
2000	1	Andrenidae	Calliopsis	(Calliopsima)	chlorops		Billy Pasture, 0.95 mi NW	2002-08-26	Chrysothamnus sp.
2001	1	Andrenidae	Calliopsis	(Calliopsima)	chlorops		Carly Knoll, 2.1 mi ESE	2003-09-05	Viguiera multiflora
2002	3	Andrenidae	Calliopsis	(Calliopsima)	chlorops		Cougar Knoll, 0.61mi SSW	2003-09-03	Aster glaucodes
2003	1	Andrenidae	Calliopsis	(Calliopsima)	chlorops		Cougar Knoll, 0.61mi SSW	2003-09-17	Aster novae-angliae
2004	1	Andrenidae	Calliopsis	(Calliopsima)	chlorops		Cougar Knoll, 0.61mi SSW	2003-07-24	Erigeron bellidiastrum
2005	4	Andrenidae	Calliopsis	(Calliopsima)	chlorops		Cougar Knoll, 0.61mi SSW	2003-09-03	Erigeron bellidiastrum
2006	1	Andrenidae	Calliopsis	(Calliopsima)	chlorops		Cougar Knoll, 0.61mi SSW	2002-08-15	Erigeron sp.
2007	1	Andrenidae	Calliopsis	(Calliopsima)	chlorops		Cougar Knoll, 0.61mi SSW	2001-08-22	Erigeron sp.
2008	6	Andrenidae	Calliopsis	(Calliopsima)	chlorops		Cougar Knoll, 0.61mi SSW	2003-07-31	Gutierrezia sarothrae
2009	4	Andrenidae	Calliopsis	(Calliopsima)	chlorops		Cougar Knoll, 0.61mi SSW	2003-07-31	Heterotheca villosa
2010	1	Andrenidae	Calliopsis	(Calliopsima)	chlorops		Cougar Knoll, 0.61mi SSW	2003-07-31	No Floral Record
2011	1	Andrenidae	Calliopsis	(Calliopsima)	chlorops		Cougar Knoll, 0.97 mi NW	2001-08-22	Machaeranthera canescens
2012	1	Andrenidae	Calliopsis	(Calliopsima)	chlorops		Cougar Knoll, 0.97 mi SSE	2000-07-27	Ericameria nauseosa
2013	1	Andrenidae	Calliopsis	(Calliopsima)	chlorops		Cougar Knoll, 1.27 mi NW	2002-06-20	Erigeron sp.
2014	1	Andrenidae	Calliopsis	(Calliopsima)	chlorops		Cougar Knoll, 1.32 mi SSW	2002-09-04	Asteraceae sp.
2015	1	Andrenidae	Calliopsis	(Calliopsima)	chlorops		Cougar Knoll, 1.32 mi SSW	2000-08-10	Gutierrezia sarothrae
2016	9	Andrenidae	Calliopsis	(Calliopsima)	chlorops		Cougar Knoll, 1.32 mi SSW	2003-09-03	No Floral Record
2017	2	Andrenidae	Calliopsis	(Calliopsima)	chlorops		Deer Spring Pt., 2.04 mi SW	2003-09-10	Chrysothamnus linifolius
2018	8	Andrenidae	Perdita	(Hexaperdita)	asteris		Duffy Mesa, 1.8 mi NNW	2001-07-26	Heterotheca villosa
[truncated: 22,855 more rows]
